# Supplementary material for: The R369 Myosin Residue within Loop 4 Is Critical for Actin Binding and Muscle Function in Drosophila
Source: Int J Mol Sci. 2022 Feb 25;23(5):2533. doi: 10.3390/ijms23052533 (PMC8910226; doi:10.3390/ijms23052533)
Supplement: Supplementary file 1 [file ijms-23-02533-s001.zip]

Archive with 2 entries (2 files):
- Trujillo et al R369H Data Supplement.xlsx
- Trujillo et al R369H Table S1 Supplement.pdf
