# Supplementary material for: The R369 Myosin Residue within Loop 4 Is Critical for Actin Binding and Muscle Function in Drosophila
Source: Int J Mol Sci. 2022 Feb 25;23(5):2533. doi: 10.3390/ijms23052533 (PMC8910226; doi:10.3390/ijms23052533)
Supplement: Supplementary file 1 [file ijms-23-02533-s001.zip › Trujillo et al R369H Data Supplement.xlsx]

## Sheet: Figure 2
		Mg-ATPase (sec-1)				Ca-ATPase (sec-1)				Actin-simulated Vmax (sec-1)				Actin-stimulated Km (μM)				Actin-stimulated Mg-ATPase										Actin co-sedimentation
																					ATPase (sec-1)										Bound fractions
		Control	R369H			Control	R369H			Control	R369H			Control	R369H			Actin [μM]	Control #1	Control #2	Control #3	Control #4	R369H #1	R369H #2	R369H #3			Actin [nM]	Control #1	Control #2	Control #3	R369H #1	R369H #2	R369H #3
		0.098354	0.26289			16.4245	15.4921			1.329	1.872			0.384	0.7326			0.1	0.27076	0.221429	0.303757	0.199966	0.295532	0.183144	0.303757			400	0.129	0.34	0.315	0.152	0.136	0.152
		0.378831	0.27813			19.5654	14.6165			2.257	2.105			0.8018	0.945			0.2	0.416873	0.29386	0.41864	0.582019	0.428906	0.376657	0.41864			600	0.23	0.383	0.406	0.2	0.388	0.173
		0.32816	0.278997			14.4808	16.8206			2.418	1.796			0.9271	0.696			0.3	0.687719	0.730047	0.551216	0.646123	0.532961	0.455921	0.551216			800	0.318	0.462	0.563	0.227	0.438	0.191
		0.330822				17.5512				1.899				0.506				0.4	0.593799	0.793026	0.738174	0.968956	0.752836	0.676822	0.738174			1000	0.298	0.498	0.472	0.161	0.31	0.219
																		0.6	0.890316	1.03549	0.930845	1.00883	0.636842	0.791057	0.930845			1200	0.332	0.647	0.505	0.342	0.339	0.24
	Average	0.284	0.2733		Average	17.01	15.64		Average	1.976	1.924		Average	0.6547	0.7912			1	0.86147	1.13177	1.34645	1.2014	1.17555	1.10456	1.34645			1400	0.447	0.716	0.544	0.304	0.286	0.306
	SD	0.126	0.00906		SD	2.126	1.11		SD	0.4827	0.161		SD	0.2525	0.1344			1.5	1.04831	1.49386	1.35884	1.48889	1.22082	1.31416	1.35884			1600	0.552	0.813	0.498	0.34	0.317	0.369
	p value	0.8917			p value	0.3648			p value	0.8689			p value	0.4403				2	1.16258	1.62665	1.71838	1.47763	1.396	1.40287	1.71838			1800	0.589	0.807	0.505	0.335	0.355	0.407
																												2000	0.637	0.786	0.658	0.618	0.307	0.428
																												3000	0.877	0.772	0.665	0.581	0.437	0.471
																												4000	0.602	0.731	0.787	0.32	0.563	0.383
																											Bmax:		1.242	1.01	0.8208	0.6565	0.4999	0.6342		p value:	0.03
																											Kd (nM):		2371	748	660.7	1338	514.2	1449		p value:	0.81

## Sheet: Figure 3
Flight index (A.U.)
		2 day homozygotes					1 week homozygotes					3 week homozygotes					3 week heterozygotes
	PwMhc2	R369H-L1	R369H-L2	R369H-L3		PwMhc2	R369H-L1	R369H-L2	R369H-L3		PwMhc2	R369H-L1	R369H-L2	R369H-L3		PwMhc2	R369H-L1	R369H-L2	R369H-L3
# upward flight:	90	32	2	0		66	35	1	0		50	1	0	0		90	54	30	34
# horizontal flight:	48	33	5	1		87	12	7	0		86	10	0	0		35	21	29	42
# downward flight:	56	16	42	24		78	24	50	16		61	25	22	11		6	18	26	24
# no flight:	34	50	53	75		25	62	106	84		34	71	84	89		10	9	15	4
Total # flies tested:	228	131	102	100		256	133	164	100		231	107	106	100		141	102	100	104
Flight index (A.U):	3.70175	2.71756	1.13725	0.52		3.51562	2.30075	0.817073	0.32		3.31602	0.897196	0.415094	0.22		4.9078	4.35294	3.48	4.03846
S.E.M.:	0.146297	0.213539	0.135117	0.0926381		0.118452	0.219256	0.0944582	0.0736906		0.128693	0.136028	0.0791554	0.0628932		0.1472	0.2017	0.2101	0.1662
p value compared to PwMhc2:		<0.0001	<0.0001	<0.0001			<0.0001	<0.0001	<0.0001			<0.0001	<0.0001	<0.0001			0.0243	<0.0001	0.0004
Jump distance (cm): Top 3 of 10 jumps per fly
		2 day homozygotes
	PwMhc2	R369H-L1	R369H-L2	R369H-L3
	10.25	7.25	5.25	4.5
	7.5	4.75	4.5	4.5
	7.25	4.75	4.5	4.5
	6.5	6	7.25	4.5
	5	5.5	7	4.5
	4.75	4.5	6.25	4
	7.25	8.25	8.75	5.5
	5.5	5.75	7.25	4.5
	5.25	4.25	5.75	4
	6.25	6.5	8.25	4
	5.75	4.25	7.5	4
	5.75	3.75	6.25	3.5
	7	7.75	9.25	4.5
	6.75	7.25	8.25	4.5
	6.25	6	6.5	4
	7.25	6.5	4	4.5
	6.25	4.25	3.5	4.5
	6	4.25	2.75	4.5
	14.75	6	6	6.5
	8.25	6	5.75	6
	7.25	5.5	5	5.5
	8.25	6	7	4
	8	5.25	5	3.5
	7.5	5.25	4.5	3.5
	6.75	5	7.25	4
	6.5	5	6.5	4
	6.5	4.75	5	3.5
	9.75	7.25	5.5	4.5
	9.5	6.75	4.5	4.5
	7.25	6.75	4	3.5
	5	7.25	6	4.5
	4.75	7	5	3.5
	4	6.5	4	3.5
	6.25	6.5	6	4.5
	6.25	5.25	5.75	3.5
	5.75	4.5	5	3
	7.5	6.25	4	5
	6.25	4.5	4	4.5
	6	4.25	4	3.5
	9.25	6.25	5	5
	9	5	4.25	5
	8.5	4.75	4	4.5
	6.5	6.5	4	4
	6.5	6.5	3	3.5
	5.5	6.25	3	3
	6.25	5.25	3	5.5
	6.25	5.25	2.5	5
	6	5.25	2	4
	7.5	8.25	2.5	6.5
	7.25	8.25	2	4.5
	7	7.75	2	4.5
	9.5	7.25	4	5.5
	8.75	7.25	3	5.5
	8.5	6	3	5
	10.75	7.25	6	6.5
	8.75	5.75	5.5	5.5
	8.25	5.25	4	5
	11.25	7.25	3	5
	9.5	6.25	3	4.5
	8.25	6.25	2.25	3.5
	6.75	6.75	6	6
	6.25	6.25	5.5	6
	6	6.25	2	6
	5.75	6.2	4.75	7
	4.75	5.25	4.5	6.5
	4	4.75	4.25	5
	8.25	7.5	3.75	5
	7.25	7.5	3.5	5
	7.25	6.5	3	5
	9.25	6	6	6.5
	9	5.75	3.25	6
	8.5	5	3	6
	6.25	9.75	5	5.5
	5.25	8.25	3	4.5
	5.25	6.5	2.5	4.5
	5	6	6.5	4
	4.25	4.5	4	4
	4	4.25	4	3.5
	6.25	4.25	5	5
	6	3.75	3.25	5
	6	3.5	3	5
	8.25	9.25	5.5	5
	8	7.75	5	4
	7.25	7.5	4.5	3.5
	6.5	7.25	4.5	6.5
	6	5.25	4	6.5
	6	4.75	3.75	4.5
	8.25	4.5	4	4
	7.25	3.75	3.5	4
	7.25	3.25	3	3.5
	7.25	7.25	4.5	4.5
	5.25	6.25	4	4
	4.5	5.75	4	3.5
	7.75	10.25	6	5.5
	5.25	8	5.5	4.5
	5	7.25	4	4.5
	6.25	5.25	5.25	3.5
	6	4.5	4.5	2.5
	5.75	4.5	4.25	2.5
	9.75	10.25	3.75	6.5
	9.25	8.25	3	4.5
	9.25	7.25	3	4.5
	11	4.25	4	4.5
	9.75	4	4	4.5
	9.25	3.25	3.5	3.5
	8.75	9.25	5.25	5
	8.5	8.75	3	4.5
	7.25	6.75	3	4.5
	9.25	8.25	6	4.5
	9.25	7.75	5	4.5
	8.75	6.25	5	3.5
	6.25	6.5	5.5	5
	5	5.25	5	4.5
	4	5.25	4.5	4.5
	7.25	6.5	5	5
	7	5.25	4.5	3.5
	6.75	4.75	3	3.5
	6.25	8.25	6	4
	6	6	5	3.5
	4.48	5.25	3	3.5
Mean	7.079	6.089	4.575	4.558
S.E.M.	0.1627	0.1364	0.1365	0.08476
p value compared to PwMhc2:		<0.0001	<0.0001	<0.0001

## Sheet: Figure 4
Sarcomere lengths (μm)																Average sarcomere lengths (μm)					Thick filament spacing (nm)															Average thick filament spacing (nm)
	PwMhc2					R369H-L1					R369H-L2						PwMhc2	R369H-L1	R369H-L2		PwMhc2					R369H-L1					R369H-L2						PwMhc2	R369H-L1	R369H-L2
		Fly 1	Fly 2	Fly 3			Fly 1	Fly 2	Fly 3			Fly 1	Fly 2	Fly 3		Fly 1	3.14248	3.36452	3.39504			Fly 1	Fly 2	Fly 3			Fly 1	Fly 2	Fly 3			Fly 1	Fly 2	Fly 3		Fly 1	30.5843	30.7963	30.4953
		3.094	2.841	3.266			3.492	3.095	2.563			3.591	3.356	3.192		Fly 2	3.05036	3.01938	3.34042			28.9044	30.3707	33.6884			32.3431	32.0529	33.1947			29.3544	29.8868	31.4498		Fly 2	29.7616	31.7282	30.6698
		3.042	2.679	3.188			3.44	3.015	2.52			3.501	3.323	3.084		Fly 3	3.65926	2.65172	3.1073			31.0819	29.2472	32.5904			31.5065	32.2746	32.6694			29.3061	29.2177	31.47		Fly 3	32.6977	31.8808	31.2881
		2.942	2.915	3.798			3.422	2.943	2.41			3.628	3.471	2.837								30.1732	29.4113	32.9029			31.8077	33.4159	32.2346			30.5681	29.0546	31.5025
		3.01	2.773	3.65			3.349	2.969	2.458			3.598	3.421	3.19		Mean	3.284	3.012	3.281			29.4133	30.0706	32.6335			32.041	32.1165	32.6028			29.4005	31.7614	31.3945		Mean	31.01	31.47	30.82
		3.098	2.783	3.566			3.364	3.02	2.344			3.553	3.471	2.888		SD	0.3282	0.3565	0.1528			30.0177	30.9868	32.7725			32.3815	32.3727	31.6834			30.2525	29.2511	32.1043		SD	1.515	0.5871	0.4166
		3.015	2.758	3.182			3.349	3.036	2.354			3.715	3.428	3.464		p value compared to PwMhc2:		0.3857	0.9888			30.0962	30.3756	32.0926			32.3926	32.8136	32.2589			29.3686	29.6039	31.5128		p value compared to PwMhc2:		0.6537	0.8388
		3.083	2.876	3.738			3.341	3.073	2.47			3.49	2.935	3.353								31.5645	28.6844	32.3903			32.3652	32.674	32.7649			29.0693	30.1389	31.4122
		3.157	3.02	3.728			3.458	3.049	2.461			3.582	2.967	3.437								29.2598	30.2476	31.8564			30.6964	32.1421	32.6376			30.3911	30.1676	30.8331
		3.131	2.892	3.745			3.328	3.01	2.474			3.638	2.935	3.384								29.1931	29.2093	32.7098			33.8332	31.7218	32.4021			31.4544	29.9988	30.8941
		3.084	2.847	3.671			3.405	2.989	2.532			3.628	2.894	3.38								29.2927	30.4729	32.2832			31.8921	33.0018	32.1452			30.3109	30.1272	32.0305
		2.996	2.856	3.853			3.333	2.902	2.524			3.553	2.856	3.529								30.3023	29.8401	33.4814			32.3909	31.6638	32.2998			30.1796	30.3644	31.9875
		3.189	3.086	3.923			3.479	2.999	2.482			3.578	3.051	3.19								29.8533	28.9181	32.7779			32.0582	32.8209	31.9614			29.366	31.0329	32.0079
		3.098	3.083	3.979			3.392	2.983	2.475			3.563	2.922	3.132								29.4247	30.3848	32.9572			31.509	32.7764	32.4746			30.2846	30.045	30.9997
		3.077	3.124	3.982			3.28	2.615	2.386			3.568	3.084	3.132								30.3672	29.2928	32.2757			31.4538	32.2057	32.4289			30.0169	29.8403	31.6556
		3.192	3.098	3.425			3.349	2.585	2.415			3.621	2.961	2.937								29.8333	30.1224	32.1744			32.5209	33.0063	32.1529			29.2672	30.2777	31.5132
		3.129	3.156	3.176			3.378	2.548	2.459			3.681	3.112	2.849								29.5936	30.0779	32.8748			31.6508	31.8898	32.6787			30.1632	30.4024	32.0189
		3.082	3.224	3.447			3.36	2.967	2.375			3.734	3.064	2.811								29.2232	29.1427	32.6729			31.7664	32.7561	32.2048			29.2208	29.61	31.2642
		3.074	2.892	3.28			3.43	3.016	2.423			3.78	3.154	2.785								29.7932	29.369	32.1491			31.7505	32.3121	32.3607			30.3289	29.9849	30.8723
		3.048	2.978	3.965			3.194	2.999	2.436			3.592	3.175	3.39								31.0422	29.8731	31.5899			31.7886	31.3177	32.6084			30.3992	30.6241	31.2835
		3.119	2.894	3.971			3.3	3.153	2.434			3.518	3.139	3.556								30.3748	29.1362	32.9557			31.5416	31.4464	31.789			30.7998	30.2397	31.17
		3.131	2.86	3.325			3.297	3.236	2.437			3.312	3.183	3.575								29.8696	29.2478	31.764			31.7081	31.4888	33.1407			29.5912	30.4658	31.4871
		3.069	2.921	3.386			3.362	3.31	2.444			3.319	3.668	3.455								30.1167	30.4363	31.642			31.9912	32.4049	32.3994			31.2099	30.255	31.3097
		3.122	2.904	3.503			3.329	3.274	2.489			3.631	3.537	3.6								28.6455	30.1307	32.6464			31.2479	32.0951	32.1279			30.2968	30.6429	31.1397
		3.119	2.86	3.197			3.53	2.577	2.476			3.099	3.588	3.684								29.6457	29.0225	32.5414			31.0048	32.3023	31.7019			29.8842	30.3701	31.1826
		3.075	2.865	3.686			3.407	2.774	2.425			3.522	3.671	2.904								28.6559	30.1042	33.0146			31.8742	31.9577	32.1405			30.7217	30.3288	31.7015
		3.097	2.887	3.629			3.35	3.261	2.409			3.855	3.55	2.846								29.5398	29.5351	32.3793			31.0866	32.1042	32.3187			29.1874	30.1507	31.9684
		3.072	3.289	3.594			3.346	3.397	2.341			3	3.685	3.043								30.7275	30.0203	32.6051			32.3697	31.3847	32.6391			29.5565	30.9912	31.7748
		3.11	3.291	3.354			3.239	3.282	2.394			2.718	3.541	2.206								29.1906	29.8138	32.0538			32.2154	31.8668	31.7217			30.1244	30.6475	31.0416
		3.116	3.082	3.328			3.323	3.265	2.423			2.911	3.167	2.384								29.4746	29.2934	31.2598			31.4522	31.279	32.2981			29.8064	29.9688	31.1848
		3.056	3.131	3.819			3.468	3.175	2.42			2.898	3.046	2.817								30.7674	29.5605	32.1871			31.7401	31.1507	33.1128			29.3829	30.2809	30.8112
		3.245	3.04	3.772			3.328	3.292	2.371			2.89	3.095	3.114								30.3187	29.3911	31.5358			31.0112	31.9386	32.0089			30.2903	29.9252	31.4829
		3.181	3.063	3.565			3.199	3.344	2.382			2.979	2.985	2.893								29.4523	29.6805	33.4749			31.9842	31.929	32.3604			30.3215	30.125	30.9889
		3.181	3.086	3.59			3.238	3.228	2.287			3.37	2.908	2.774								29.3629	28.7993	32.1072			31.7577	31.3512	31.8563			29.7322	29.9332	30.6674
		3.174	3.035	3.842			3.287	3.266	2.286			2.796	3.27	2.677								29.7221	29.6989	33.4539			31.8456	31.6057	32.6782			29.5843	30.4653	30.8343
		3.185	3.196	3.887			3.251	3.159	2.242			2.742	3.768	2.6								30.1756	29.3196	31.3134			30.9503	32.0702	32.0225			29.2624	30.0374	31.3409
		3.191	3.149	3.864			3.36	3.053	2.188			2.738	3.677	3.015								29.8632	29.0955	32.3021			31.5068	32.1951	32.8169			30.239	29.2535	31.9247
		3.259	3.169	3.872			3.336	2.984	2.204			2.79	3.58	2.862								30.0508	29.3456	31.588			31.8027	31.4395	32.2751			29.8455	29.9317	31.9524
		3.276	3.152	3.861			3.209	2.984	2.228			3.48	3.65	2.962								29.7357	29.8064	33.9476			31.2668	31.5029	32.6285			30.6813	29.7254	31.2182
		3.189	3.275	3.939			3.374	2.952	2.479			3.491	3.596	2.969								29.2985	29.1806	32.7267			31.7073	32.3695	32.7076			29.6574	30.0746	30.8208
		3.213	3.068	3.835			3.279	3.026	2.569			3.428	3.616	2.582								28.7484	28.6265	32.1012			31.5417	31.5372	31.8919			29.8474	29.6984	31.6003
		3.238	3.097	3.903			3.452	2.597	2.513			3.513	3.411	2.859								29.9188	29.2388	32.4901			30.5796	32.205	31.7335			30.0959	29.4408	31.2131
		3.225	3.149	3.926			3.547	2.591	3.629			3.462	3.561	3.316								29.0709	29.5035	33.3379			32.0893	31.2389	31.958			30.1039	30.0255	31.3349
		3.243	3.446	3.556			3.367	2.973	4.098			3.549	3.523	3.442								28.8512	29.3265	32.0114			31.5463	32.7354	32.5884			29.3131	30.6556	31.3522
		3.238	3.384	3.822			3.531	3.032	3.737			3.515	3.63	3.358								29.3798	29.5817	30.467			31.1336	32.0126	32.6453			29.2682	30.8844	31.1996
		3.22	2.972	3.87			3.706	2.972	3.386			3.433	3.636	3.417								29.4305	28.5897	32.2165			30.5837	31.9013	32.3427			29.4495	30.2867	30.6765
		3.236	2.961	3.813			3.079	3.08	3.715			3.235	3.872	3.606								30.3565	29.4772	32.2486			31.181	31.8772	31.9944			30.4158	30.4768	30.7755
		3.209	3.134	3.967			2.978	3.022	3.784			3.373	3.731	3.382								30.3841	29.5754	32.0888			31.3052	32.2476	32.6439			28.8535	30.0527	30.7942
		3.23	3.239	3.964			3.832	2.935	3.951			3.569	3.376	3.01								30.1749	29.1548	32.3021			32.2964	32.0696	31.9356			29.8438	29.7454	31.0523
		3.263	3.529	3.25			3.34	2.952	3.605			3.613	3.38	3.144								29.5486	28.4913	31.9301			31.6459	31.9254	32.7435			29.6867	29.6936	30.8333
		3.301	3.509	3.511			3.439	3.01	3.679			3.409	3.401	3.349								29.5704	29.2992	32.6868			31.4645	32.7955	31.9145			29.5834	29.8544	30.4411
																						29.2022	29.1029	32.8794			31.4301	31.3549	32.3226			29.4366	30.1187	31.3493
																						30.6121	28.667	33.0065			32.2601	32.0668	32.3319			29.1325	28.7235	31.3316
																						30.116	28.3233	31.954			31.19	32.2941	33.0044			29.465	28.9853	32.7351
																						28.8028	30.6355	31.1241			30.5878	31.4414	32.0296			28.8743	29.5834	30.6839
																						29.126	29.0689	32.3194			31.7233	32.2698	32.2926			29.3483	29.8151	31.1531
																						30.1014	29.4819	31.9701			31.5541	32.2253	31.5862			29.6712	29.602	31.0851
																						29.9653	29.2576	33.5328			31.0407	31.7819	32.5027			29.2557	29.3854	30.6548
																						30.4616	28.9056	32.1451			31.2439	32.6449	31.6552			28.7863	30.229	30.6352
																						29.7218	29.3097	32.4827			29.8659	31.3789	32.7261			29.8753	30.349	31.2874
																						29.4093	29.3129	32.973			30.7826	31.3288	32.2006			29.9497	30.5572	31.5175
																						29.217	29.5818	31.4751			30.8049	31.7865	31.8864			29.6376	30.1	31.2938
																						29.9832	29.2389	31.8748			32.582	32.1827	32.5243			29.6767	29.7196	30.8113
																						29.5694	28.2314	32.2639			30.343	31.6025	31.8985			29.3995	30.281	31.1131
																						29.5778	29.7435	32.9836			32.0732	31.6165	32.2393			29.0754	30.1004	32.6707
																						29.6831	30.0278	32.3293			30.6042	32.3474	32.8169			28.9328	30.0145	31.2924
																						29.3855	28.1549	31.8812			31.0934	32.2664	31.1873			29.9201	29.5168	30.6507
																						29.2093	29.0116	32.1686			31.6449	31.3178	32.1721			28.9676	29.0737	30.704
																						30.0767	28.7755	32.4025			31.8527	31.2784	32.4612			29.4366	29.9119	31.3257
																						28.9949	28.8181	32.6763			30.3792	31.5096	32.1668			29.7681	29.968	32.6142
																						30.7553	29.4996	32.1582			30.866	30.7792	32.4645			28.8276	29.5616	30.9127
																						29.5919	29.0308	31.014			30.3776	31.3305	32.2401			29.3212	29.7697	31.5836
																						30.4537	28.6928	31.9742			31.4944	31.6712	32.5472			30.2475	29.7421	30.5817
																						29.6209	29.1166	32.9908			31.1721	32.035	33.2752			29.9966	29.6089	30.7378
																						29.0769	28.0741	32.1625			31.8127	31.9102	32.5452			28.903	29.724	30.393
																						29.0915	28.8441	32.843			29.9915	31.2998	30.6237			29.8432	29.7948	31.0363
																						29.8652	29.0995	31.6906			30.912	30.8869	32.0441			29.2983	30.1744	30.9871
																						28.9714	29.0442	32.3324			32.3414	31.5704	31.8634			28.9405	30.2359	30.9913
																						29.73	29.8785	32.2664			31.4845	31.371	32.7331			28.9308	29.5744	31.4696
																						29.4901	29.3721	32.0594			31.2726	31.2217	31.8567			29.2472	29.6207	31.6149
																						28.6283	27.5762	32.2705			31.0111	31.1928	32.1816			29.4133	30.3311	32.1459
																						28.8222	29.3791	32.212			30.6949	31.4276	32.0516			31.0394	30.0733	31.1141
																						29.2255	29.3008	32.3347			31.4286	31.9853	31.7294			30.5037	29.7217	31.1283
																						29.1101	29.1387	32.1407			32.1107	31.1297	31.9546			28.7426	29.442	30.1381
																						29.7495	29.4922	31.9882			31.3196	31.4809	31.5418			29.5084	29.779	31.2604
																						28.9074	28.4846	31.9002			30.952	31.6219	32.4032			29.6467	29.2629	30.0864
																						30.8054	28.2441	32.8429			31.2936	31.1476	32.6689			29.4362	29.7851	31.9091
																						29.404	28.7674	32.0677			30.556	31.6478	31.7721			29.2311	29.1324	30.9945
																						29.3966	29.2513	32.5805			31.0568	32.0435	32.2456			28.4261	29.7398	31.0249
																						29.3597	28.7026	32.2836			30.6025	31.4368	31.6261			29.6188	29.8124	31.0132
																						30.8123	29.0214	32.0283			30.8384	30.7552	31.92			29.613	28.8465	31.1236
																						28.9378	27.9972	31.5713			31.3627	32.3241	32.622			29.4045	28.9939	30.9067
																						29.1069	28.6564	31.7549			31.1039	31.3198	31.5321			29.4506	31.4026	30.552
																						29.0582	29.0183	31.3719			31.5802	31.4261	31.4776			30.0439	30.939	30.8574
																						28.8661	29.1276	31.5274			30.8333	31.2063	33.0777			29.6922	30.5814	31.9936
																						28.5468	28.8471	31.7034			31.9422	31.6644	31.558			30.0062	30.3335	30.9852
																						28.3075	28.0121	31.908			31.2787	32.314	32.1403			28.8242	29.7944	30.9891
																						29.486	29.8586	32.434			31.8782	32.5692	31.6751			29.5416	29.3935	31.6726
																						28.776	29.4315	31.8956			31.3338	31.7506	31.6917			28.7036	29.7966	30.421
																						29.2057	29.9307	32.6693			30.8703	31.0671	32.8409			29.1038	28.9585	30.3315
																						29.3013	28.4718	31.6032			31.4154	31.9439	31.3089			29.4889	29.4186	31.1303
																						28.7551	28.7352	32.345			31.8721	31.9939	31.7391			30.0834	29.6398	31.227
																						29.3303	28.6153	31.4486			31.0405	31.5718	32.1241			29.128	29.6997	31.2855
																						30.3661	30.3675	31.6078			29.906	31.5953	31.8117			29.8578	28.9288	31.1739
																						29.1547	29.8157	32.6791			30.8385	32.0228	31.506			29.4335	30.1583	30.3206
																						30.426	28.5048	31.664			30.9853	31.888	32.6056			29.0654	29.1534	30.9795
																						29.2068	28.7341	31.8297			30.331	31.8628	31.8413			30.0327	29.7692	30.3377
																						28.9083	28.5059	31.6388			31.0342	32.3156	31.9292			28.9012	28.7796	31.6102
																						28.5955	29.088	31.4441			29.7673	32.4383	32.035			29.2863	29.4258	31.348
																						29.952	29.7097	31.7882			30.8229	31.6065	31.2665			28.3566	31.1946	30.5233
																						29.4708	30.4122	32.0478			31.451	30.8574	31.8901			29.5535	30.8117	30.5046
																						30.1531	29.0287	31.9124			31.4679	31.4643	32.6072			29.0901	30.6459	31.1398
																						28.6511	29.7005	31.3226			30.4431	31.8157	31.6893			28.9962	29.6969	31.6564
																						29.3824	29.2907	32.5667			31.0526	31.6587	31.9563			29.6573	29.344	30.8173
																						29.0822	28.5992	31.1147			31.6113	31.8449	31.2399			29.4561	29.5794	30.8794
																						29.2176	28.653	33.5294			31.4048	31.9836	31.966			29.491	29.6176	30.9617
																						29.578	29.8082	32.0568			30.7269	31.6269	32.4139			29.4721	29.0041	30.4057
																						29.651	29.9231	30.7754			30.5557	31.7907	31.4881			29.4029	29.5309	30.883
																						28.705	28.8719	32.4786			31.0496	31.5587	32.8307			28.997	29.5199	31.7121
																						30.7906	29.8516	30.5688			30.8176	32.1393	32.4765			29.008	29.1175	30.3055
																						29.1106	29.1764	31.5923			29.7554	30.7467	31.622			29.6536	30.1161	30.6846
																						30.0441	30.0065	31.7676			31.1432	31.3266	31.8855			29.6612	28.8153	31.4092
																						28.9148	28.7217	32.0951			30.7215	32.2027	32.6392			29.8021	30.4377	30.8181
																						29.4325	29.6069	32.4701			31.3738	31.4462	31.5071			29.5619	29.5751	31.8032
																						29.7214	29.1081	32.5697			30.7369	31.4009	32.2708			28.8281	29.1952	30.5129
																						29.2321	29.5646	32.5767			30.5076	32.4491	32.1212			28.5711	30.7818	31.2298
																						29.4765	29.4175	31.4718			30.6953	31.2704	32.073			29.7374	30.6529	30.2745
																						28.6996	29.8005	32.2053			30.1618	31.2833	32.3507			29.4346	30.4926	31.8689
																						30.2615	28.2168	31.5257			30.4614	31.998	31.5817			29.7123	29.5313	30.0945
																						28.7564	29.429	31.9994			30.8415	31.2636	32.3481			29.245	29.9246	30.3035
																						29.7227	30.1578	30.6699			31.655	31.2467	33.0423			29.3261	30.1772	30.9583
																						29.9239	29.3341	31.6881			30.6364	31.177	31.9451			29.1709	29.4403	30.8782
																						29.2593	29.6323	31.8281			31.0223	31.2234	31.5505			29.0635	30.5073	31.4266
																						28.8596	29.429	30.3478			31.09	32.178	31.3773			28.9614	29.1856	31.6654
																						29.6713	28.2513	31.5021			31.4347	31.161	32.7735			29.7792	29.7115	31.1294
																						29.1462	29.4326	31.6075			30.6498	31.7599	31.8082			28.8798	29.7331	31.3254
																						28.7256	29.5789	32.9654			30.9324	31.229	32.4662			29.4865	29.0756	29.9793
																						29.3114	28.8557	31.8044			31.8716	31.7622	32.6988			28.8534	29.3486	31.7693
																						30.2355	29.6954	32.8073			31.4735	31.2926	32.1865			29.1053	29.8203	31.711
																						29.512	28.0744	31.7248			31.1221	31.4335	32.4637			28.9101	30.1888	31.1816
																						28.7829	27.9162	32.5183			30.7995	31.5601	32.3496			29.3083	30.3303	30.6138
																						29.3326	29.1423	32.5503			30.3624	31.4224	31.2383			29.36	30.9008	30.1314
																						29.1443	29.1385	32.194			31.3619	31.9023	32.9496			29.1858	30.7208	31.1103
																						28.9807	29.2391	32.2467			30.3538	32.0858	32.2879			29.619	30.4166	31.694
																						29.2409	28.0189	32.3751			31.2105	30.8622	31.6452			28.9649	30.0779	30.7399
																						29.8035	28.9245	32.3283			30.6116	31.0702	32.2101			29.4874	29.5535	29.9117
																						29.5479	28.5625	31.6628			31.4825	31.9697	30.9595			29.1934	29.3883	31.2844
																						30.14	29.6334	31.7819			31.0785	32.2879	32.855			28.9553	30.4399	31.4212
																						29.9691	29.7518	31.652			30.6651	31.4711	32.4785			28.9447	29.7409	31.1163
																						28.7921	29.0682	32.6611			31.0233	30.7074	32.8532			28.2575	29.9718	31.2113
																						28.893	27.8406	30.7908			30.8278	31.9592	32.678			28.7653	29.7977	30.296
																						29.1465	28.8872	32.5942			31.2042	31.0557	32.8686			29.0068	30.2224	31.4239
																						28.8491	29.3516	31.8904			31.4009	31.2087	31.5734			29.3733	30.1025	30.9316
																						29.0122	30.0751	31.7195			31.4539	30.5345	31.1122			28.9779	29.8696	31.0563
																						30.4245	27.9145	32.8191			30.6352	31.6329	31.8728			29.4191	29.6257	31.2794
																						29.5138	28.9306	32.356			30.7149	31.6262	32.3442			28.5087	29.5268	31.1793
																						29.2403	30.4362	31.8622			31.8986	32.1921	31.8634			29.192	30.1058	31.4286
																						29.9154	27.6015	31.6672			30.9608	31.4191	31.8824			29.1331	30.0112	30.6485
																						30.1676	29.0147	31.9918			31.0529	31.9935	31.9991			28.9358	30.6775	31.2621
																						29.4619	30.3243	32.6376			30.691	31.3877	32.3568			28.2808	30.3461	31.2279
																						29.9289	28.2225	32.2407			30.9588	30.7537	32.051			30.3932	30.0266	30.8459
																						29.3079	27.4001	32.5051			31.9481	30.823	31.3005			28.8519	29.6715	31.5173
																						29.6838	29.9876	32.0854			31.0841	32.2223	32.743			29.3534	29.5149	31.4483
																						30.05	29.8542	32.4522			31.4861	30.9881	32.1768			28.6743	29.8155	30.487
																						29.7106	29.9418	31.6969			30.4605	31.8915	31.7617			29.2262	30.0227	30.3155
																						29.4493	28.8004	32.6796			31.686	32.2371	31.4476			29.71	29.3559	30.9059
																						29.1935	28.7324	32.2066			30.9079	31.3815	31.2377			29.6136	30.1513	30.9905
																						28.4847	28.9621	32.1477			30.6746	31.7642	32.0686			29.2365	30.0096	30.6489
																						29.1468	27.2482	33.3468			31.1848	31.2416	32.2229			30.1097	29.3437	31.0978
																						28.615	29.3223	32.3059			30.7195	31.5307	31.581			28.807	29.7452	31.2142
																						28.3785	28.5553	31.879			29.912	31.7949	32.4923			29.3855	29.8883	31.5034
																						28.8485	28.2041	32.3368			31.1356	31.2595	31.6867			28.1266	29.9403	31.1236
																						29.5044	28.0892	31.9358			30.7634	32.3293	32.6272			28.8903	29.5755	31.5711
																						28.9557	27.7754	32.6229			31.2047	31.5811	31.5245			29.0604	29.8207	31.5065
																						29.245	28.3489	32.4586			30.5047	31.4162	31.9446			29.3627	30.9833	30.7798
																						29.6884	30.2714	32.4685			30.9926	32.0839	32.0798			29.0968	30.3704	31.2672
																						29.689	28.432	32.1501			31.2031	31.3837	32.5887			29.4267	30.4891	31.5848
																						29.3204	29.5056	32.0628			31.0288	31.4701	31.9802			29.262	30.7321	30.6273
																						29.7948	29.8992	32.849			31.2864	31.6366	31.309			29.3468	29.9956	31.3927
																						30.1241	27.9319	31.9137			31.437	31.6072	31.7213			29.5592	29.5274	30.9973
																						29.6008	29.6502	32.3562			31.2923	31.7222	31.6682			28.9364	30.0186	31.2688
																						29.3914	27.3856	31.6453			30.3097	31.4192	31.5764			28.475	30.0893	31.5169
																						28.7654	29.3605	31.522			30.8769	31.9469	31.8215			29.574	30.2705	30.5993
																						28.3583	28.2595	32.0937			32.1495	32.062	32.6987			28.987	29.1662	31.1568
																						28.9833	29.6034	32.6883			30.2849	31.6271	32.168			30.231	29.7345	31.2889
																						29.2668	29.6715	31.8975			30.0194	30.9818	31.9616			29.451	29.2717	31.4896
																						28.8047	30.3374	33.1583			31.4738	30.8867	32.0214			29.1847	29.6995	31.2298
																						29.1469	27.8926	31.4352			31.1288	30.9009	31.6436			29.8573	30.0402	30.9248
																						29.7365	28.3481	32.2006			31.4959	31.0412	31.8365			29.7898	30.2295	32.0441
																						28.7613	29.3583	32.4363			31.0346	31.6571	32.2189			28.2433	29.4469	30.8058
																						29.5426	28.6536	32.379			31.2328	31.335	32.6293			30.0387	30.5259	30.4315
																						30.0763	29.4268	31.6882			30.7461	32.2518	31.2407			28.801	30.6101	30.8154
																						29.6191	28.4917	32.7356			30.9688	31.3909	32.2563			29.3083	30.4387	31.5505
																						29.3265	28.2504	32.5205			30.9173	31.9855	32.0039			29.4904	30.4622	30.6764
																						29.6207	28.6976	32.4631			31.7154	30.8367	32.4127			28.6996	29.7621	31.1968
																						29.8977	27.3445	31.9435			30.9022	31.5263	31.6941			28.8562	30.5648	31.5462
																						30.4737	29.2548	32.8037			31.6508	30.5537	33.4738			29.3839	29.7497	31.802
																						29.6919	28.929	30.6041			31.4501	31.7705	31.6887			28.9874	29.7025	31.065
																						29.3279	29.2093	32.2551			31.1017	31.1879	31.8795			29.1224	29.6797	30.5538
																						28.932	28.8658	32.2142			30.3177	31.0838	32.677			28.6956	29.6437	31.103
																						28.6132	29.7598	31.8134			31.677	31.8862	31.7942			29.1889	29.5533	31.3215
																						28.6383	28.9225	32.425			31.4318	31.8492	32.0962			28.9246	30.3991	31.4579
																						29.4839	27.3263	31.6029			31.3727	30.9962	32.2452			29.6657	29.9803	30.6476
																						29.943	28.7792	32.4022			31.1966	32.7407	33.3171			30.4304	29.1363	30.6167
																						29.4704	28.3951	31.7285			31.3212	31.5718	31.4491			28.4247	29.897	31.1211
																						29.5988	29.9045	32.3092			31.1295	32.5471	32.2799			28.5943	29.3448	31.6356
																						30.3252	29.1088	31.3535			30.8349	31.2611	31.1714			29.8387	30.7155	30.396
																						29.4544	27.8345	32.3665			31.3469	32.7526	32.3319			29.0614	30.9979	31.5752
																						30.011	28.3183	32.6945			31.0213	31.2315	32.2581			28.7322	30.7016	31.7685
																						29.2642	28.8416	32.4367			31.2636	32.3897	31.7771			29.6531	30.3756	31.0097
																						30.2698	29.1021	31.986			31.1792	32.0837	31.6692			29.0559	29.8584	31.8786
																						30.3425	27.3572	33.2644			31.4298	32.1097	32.9934			30.0366	29.9755	31.5521
																						30.3102	29.0151	33.6269			30.2082	31.8987	32.4195			29.2421	29.6063	31.684
																						29.6797	28.4141	32.4759			30.945	31.8436	31.885			29.0109	29.4677	31.7357
																						29.4948	28.5166	31.4197			30.792	32.4143	32.4526			28.1929	29.3421	30.8363
																						29.1158	27.7732	33.0453			31.5644	32.0208	31.8817			29.8201	30.1555	30.0988
																						29.0586	29.5467	31.6425			31.1996	31.8625	32.0171			29.1608	30.3067	30.7998
																						28.7839	28.7727	32.6625			31.137	32.016	32.5276			28.7399	30.3554	31.4877
																						28.853	30.1757	33.3651			30.8255	32.0764	32.3749			29.4501	29.6396	30.6426
																						29.1145	29.6019	33.7041			30.9758	32.3473	32.6793			29.2639	29.3946	31.3786
																						28.9049	27.8733	32.3562			30.4029	32.3228	32.5199			29.5419	29.8463	31.055
																						29.1716	29.7416	32.8555			31.1529	31.745	32.2851			28.4072	29.9892	32.1412
																						29.3588	29.3042	32.7915			30.6653	32.1125	32.1094			28.8244	30.7472	30.6379
																						29.4788	28.7709	31.8519			31.0634	31.3904	31.876			29.6722	30.2766	31.4454
																						29.5348	29.1174	32.3577			31.3948	32.5698	32.1629			28.1827	30.4003	30.6437
																						30.9805	29.7858	32.385			30.1403	31.8487	32.4245			30.4323	30.0411	31.2305
																						29.7761	27.9108	32.6891			30.3403	31.5105	32.7649			29.2835	30.2494	30.4393
																						30.1364	30.0097	33.1257			30.7418	32.2226	32.5646			29.6543	29.1792	31.1787
																						29.2279	28.9848	32.8178			30.7104	32.1907	32.2653			28.4728	28.995	30.9268
																						29.3369	28.4744	32.1718			30.8185	32.3678	32.6441			30.0974	29.6797	31.3684
																						29.0387	28.8596	33.1816			30.0624	31.5823	32.3527			28.8885	29.8274	30.2385
																						29.6647	28.4494	31.9607			30.9114	31.3934	32.1004			30.0472	30.3417	30.52
																						29.5811	28.7324	31.1132			30.8708	32.0299	33.013			29.6556	30.5017	29.9418
																						29.9792	29.5787	32.6138			30.9709	31.213	32.4773			28.6714	29.9532	30.5331
																						29.9103	28.8518	32.3641			32.1552	32.2032	32.431			28.9564	29.6222	32.2914
																						29.2136	27.8086	33.1599			31.7591	32.5912	32.7987			29.7003	29.8975	31.5703
																						28.6587	29.3802	32.4404			29.7319	31.9629	32.3713			30.091	30.6536	30.5776
																						28.7548	28.9461	33.8477			31.1887	31.5022	33.4886			30.8857	30.2949	30.4497
																						29.3752	29.6803	32.8965			30.7083	31.4996	32.4888			29.5129	29.6909	30.8824
																						29.2853	28.7861	32.9513			31.718	32.5167	32.8448			28.7671	31.27	31.8999
																						29.5836	30.2073	32.7932			30.3946	32.571	33.008			28.6729	30.2129	31.4968
																						29.6068	28.6938	33.0557			30.6384	32.2813	31.8065			29.7713	29.9043	30.57
																						30.5515	29.1556	33.215			30.7722	32.3978	33.269			28.9422	30.1688	30.6589
																						30.175	29.9377	32.9627			31.3271	31.5329	32.5433			30.5558	30.4173	31.3323
																						29.7666	29.1179	32.5856			30.755	32.1686	32.4546			29.6552	30.0932	30.7356
																						29.3234	28.8585	33.1638			31.204	31.2261	33.1172			29.6691	29.7845	31.4334
																						29.5559	29.7952	32.1715			30.85	31.9993	32.1732			29.4548	29.9516	30.5938
																						29.2594	28.3491	32.3761			30.8355	32.8183	33.4156			29.3316	29.6161	30.9168
																						29.3902	28.9291	32.7132			32.2514	31.9417	32.8964			28.6161	29.3981	31.0143
																						29.5863	29.2073	32.2814			31.3103	32.7439	32.6564			29.9809	30.0077	31.1188
																						29.9498	28.7435	32.7182			31.2436	32.6992	33.2495			29.152	30.0557	32.1286
																						30.64	28.4284	33.7093			31.5298	32.5156	32.7665			30.4631	30.2956	31.5562
																						29.4419	27.8519	32.4791			31.0447	32.4131	32.1894			29.059	29.9975	31.5536
																						30.2075	28.5292	33.288			32.2229	32.3155	32.4462			29.9223	30.219	30.7797
																						28.6869	29.1672	32.7197			32.1997	31.2997	32.948			29.5891	29.8506	31.337
																						29.414	29.9249	33.7742			31.8079	32.2922	33.3877			29.223	30.8863	31.6392
																						29.4329	27.9525	33.7585			30.9582	32.1489	33.4179			28.4895	30.565	31.6594
																						29.9795	28.4881	33.2853			31.7786	32.9697	32.77			30.3182	30.2397	31.4431
																						30.5256	28.7046	33.1059			31.6568	32.3301	33.0701			28.5877	30.3629	31.446
																						30.5985	29.5419	32.7772			31.1397	31.9584	32.5693			29.9176	30.6652	31.0613
																						29.2208	30.4729	32.1976			31.1374	32.4021	32.6297			29.0097	29.8747	31.5486
																						30.434	29.801	32.3032			31.6051	32.8847	33.112			29.308	30.3523	31.8373
																						29.6648	28.2341	32.578			31.2661	31.4308	32.8134			30.4067	30.2	31.2239
																						29.4682	28.7814	32.3515			31.5058	31.9396	32.356			29.5028	30.2944	31.4293
																						30.0721	29.2953	32.7077			31.5674	32.1875	32.9725			28.9366	30.6921	30.3027
																						29.9096	30.3286	32.6555			31.1379	32.0236	32.4681			29.338	30.113	31.6045
																						29.5203	28.7847	32.3474			31.3494	32.5145	32.6325			28.8829	30.5084	32.1389
																						29.1113	29.0209	32.7243			31.2907	32.7526	32.9485			29.3024	30.0063	31.6744
																						29.2946	27.9327	32.6772			32.0856	32.4204	32.7142			30.2676	29.8887	31.2606
																						29.7243	29.2263	32.0215			32.1497	32.8617	32.3763			28.9899	30.5277	31.1659
																						29.4095	28.9391	32.5853			31.7048	32.4475	32.8124			29.0413	31.8603	31.2335
																						29.1161	29.0271	32.5568			31.8371	32.263	32.3485			30.2273	30.7846	31.4372
																						29.7349	28.8285	33.916			31.6782	32.9331	33.0969			29.5081	30.4361	30.2638
																						30.0191	27.9319	32.4391			31.3732	32.3953	32.2137			29.2694	29.9405	31.1749
																						29.6512	29.1866	32.799			31.266	32.3286	32.441			30.1744	30.778	31.3853
																						30.119	29.5139	31.8987			30.9249	32.4452	33.79			28.6775	30.3739	31.8571
																						29.3585	29.9589	33.0797			30.6921	32.8004	32.1442			29.9743	30.4716	31.6831
																						29.7033	28.386	32.5954			30.0337	32.6034	32.0814			29.1696	29.9785	30.816
																						30.4971	28.1213	32.4189			31.9248	31.9211	33.0624			28.9483	29.4846	31.6375
																						30.9774	29.5099	32.5449			30.8277	32.3215	33.0279			29.5302	29.8948	32.2224
																						29.6035	27.7702	32.4723			30.6687	32.3419	32.2768			28.9698	30.49	30.8441
																						30.392	27.4933	32.3769			30.9247	31.659	32.8082			30.2953	31.1851	31.105
																						30.1054	29.5254	32.3601			30.4881	32.0912	32.3344			30.1362	31.4979	32.3687
																						29.7215	30.3375	32.5856			31.8444	32.0088	31.7489			29.2916	31.1175	31.1738
																						29.0775	31.0398	32.309			31.2708	31.8056	32.3389			29.1621	31.0519	31.1765
																						29.365	30.107	32.827			30.6361	31.821	32.7024			29.5427	31.3378	30.259
																						29.511	29.0634	32.8063			29.9033	32.3878	32.215			30.5618	31.4983	30.2234
																						29.4586	28.3516	32.391			30.4614	31.3902	33.1677			30.4152	30.8385	31.3598
																						28.9568	28.6608	32.0609			31.9634	32.0184	31.7866			29.5999	30.6698	31.1514
																						30.7802	29.3665	32.3012			30.0694	32.3732	33.3275			28.9992	30.1904	31.2009
																						29.7915	29.5435	33.2517			31.5416	32.1691	32.1881			29.3342	30.6546	32.0878
																						29.6126	28.811	32.1649			31.1221	32.1147	32.1727			29.1269	30.6683	31.2539
																						30.7917	28.6885	32.2006			32.6966	31.8126	32.6344			29.816	30.6732	31.0398
																						29.8564	28.8493	32.1074			30.8769	32.145	33.4278			28.8907	30.0423	31.6687
																						29.846	28.9675	32.8998			30.9264	31.7759	32.0895			30.9707	30.3826	31.2723
																						30.2299	29.4126	32.2409			32.1614	31.9548	32.4102			30.8136	29.7638	31.1508
																						29.9664	27.9906	32.4828			32.858	31.5194	32.5843			30.1607	30.8266	30.7395
																						29.0887	28.0646	31.9821			30.8338	31.9442	32.0152			29.8473	30.119	31.5881
																						30.3943	28.0067	32.4563			30.4372	31.7452	32.3974			30.2779	31.0879	30.9721
																						29.2661	29.2802	32.5112			31.448	31.924	31.883			29.1045	30.8325	31.1183
																						29.5042	28.5392	31.9897			31.2674	31.8762	32.1822			29.3635	30.889	31.262
																						30.2057	29.2296	32.29			32.4517	31.9603	32.9089			30.4801	30.9221	31.6975
																						29.907	29.5211	32.8395			30.619	32.3871	31.5122			29.4884	31.4382	30.8047
																						29.5875	30.5169	31.8982			31.3386	31.9693	33.0083			30.2502	30.9436	30.3377
																						29.5438	28.5031	32.3117			30.6479	32.1439	31.1501			30.5244	30.7758	30.6078
																						29.8245	30.2603	31.7908			32.4401	32.2691	31.9926			29.6205	31.4018	30.7568
																						30.4407	30.4367	32.8717			30.4575	31.346	32.3017			30.2227	30.8187	31.2309
																						30.2907	28.7545	31.614			31.45	31.6344	32.3442			30.1429	30.9829	31.1023
																						29.9724	29.0635	33.4728			31.3097	31.8229	32.0175			31.1718	30.2741	31.2329
																						30.0596	28.006	32.278			30.5341	31.4972	32.6615			29.6293	30.9049	30.8005
																						29.977	29.3432	32.1552			31.6522	33.0404	31.9621			30.0123	30.9976	31.3564
																						30.4325	28.0202	31.5776			31.6819	31.0809	31.9553			29.7752	31.191	30.6657
																						29.488	28.3132	31.2211			30.5893	31.4634	32.3445			31.1812	31.1839	30.658
																						29.5235	29.1234	32.2538			31.1643	31.801	32.6332			32.1642	30.8741	31.0551
																						29.1773	28.0813	32.0524			30.9887	31.7256	31.8466			30.9914	30.3227	30.7769
																						29.9476	29.6779	31.0401			31.7708	32.6261	31.1626			31.6707	30.6656	31.5464
																						31.3043	29.4484	31.9743			30.6551	31.7722	32.6095			31.7064	30.6389	31.2156
																						31.847	29.2658	32.1436			30.6018	31.7265	31.2533			32.9263	30.6813	31.8244
																						32.3097	28.3268	30.6364			31.4985	31.8108	32.5498			31.9948	31.2555	30.2613
																						31.476	28.567	32.3202			31.694	32.2855	31.6614			31.0516	30.7643	30.2923
																						31.2015	28.604	32.7668			30.8812	32.8173	31.5065			30.4898	30.8447	29.9268
																						31.2746	29.6291	32.0584			30.7362	32.3381	32.0909			30.2854	30.7223	30.8336
																						31.8218	28.5913	32.7482			31.0414	31.1767	31.9042			31.4139	30.5079	30.9158
																						31.5261	29.5819	32.7047			31.0304	32.4617	31.9401			32.241	30.6289	31.251
																						32.926	29.2301	33.4815			30.7933	31.1573	31.7188			32.3953	30.3588	30.6
																						31.3025	29.321	31.1695			31.198	32.3709	32.2036			30.4648	31.1361	31.6372
																						30.9209	28.8552	32.2318			31.0515	31.7675	31.8157			31.0905	30.4817	31.4721
																						31.4587	29.2306	32.0212			31.0865	32.7861	31.7857			31.1081	30.4636	30.5709
																						31.175	29.1049	31.0861			30.3549	32.0457	33.0729			30.19	30.7099	30.0156
																						31.2843	29.4086	31.3531			30.5582	32.0215	31.8601			30.7045	30.971	30.5652
																						31.6433	30.4255	30.7734			30.7023	31.7604	32.2576			31.507	30.6937	30.3432
																						31.3283	30.45	30.6615			30.1765	32.223	31.908			32.0315	30.9835	30.5981
																						32.6415	29.3476	32.0959			31.3072	31.8153	31.7994			30.2779	30.3311	31.0861
																						30.646	30.0963	32.6045			30.8313	33.3296	31.901			31.7299	30.4028	31.2159
																						30.8612	29.8589	32.4048			30.3315	32.4347	32.1326			30.7047	30.1532	30.3262
																						32.2295	29.3031	31.7327			30.7362	32.444	31.791			31.8718	30.7499	31.4732
																						31.1244	29.3512	31.7152			30.8181	32.9331	31.9677			31.3522	30.9808	30.1163
																						31.8152	28.9484	33.4409			30.5868	32.1641	32.0229			31.9124	30.4078	29.9233
																						31.6559	28.8597	32.5187			31.5005	31.8483	31.3442			31.6858	30.5971	30.2502
																						31.2966	28.8741	32.8146			30.4138	31.723	31.9919			31.5484	30.8455	32.0067
																						31.3787	28.9823	31.9278			30.7897	31.0049	32.4138			30.5832	30.8511	30.7176
																						32.0339	29.2133	31.6484			30.0912	32.0479	31.8408			30.079	30.497	31.2067
																						31.2168	28.4084	31.9453			30.5042	31.5732	31.9731			31.0087	30.5074	30.662
																						30.8536	29.1791	31.8078			31.2601	31.729	32.4899			30.9393	31.0419	30.7756
																						32.6259	29.8353	30.9283			30.4424	31.3972	32.0375			31.3635	30.4092	29.8015
																						31.706	29.4714	32.0892			31.7801	32.3202	31.9851			31.6319	30.4372	31.1931
																						31.2286	29.5169	31.9076			29.8901	33.4719	31.5043			30.9357	30.4367	29.7908
																						31.4514	30.2279	32.1309			30.6992	31.966	31.1167			30.612	31.1346	30.7077
																						31.3235	29.5462	31.5416			30.4538	32.1968	32.124			30.6607	30.5803	31.148
																						31.7346	29.2772	32.2205			30.9431	32.3599	32.0256			30.8213	31.3005	30.3738
																						30.7055	29.9395	31.8026			31.333	31.3533	32.4298			31.1385	30.5444	31.2257
																						31.8938	30.0747	32.5176			29.6633	31.8676	32.2565			31.1291	30.5452	31.1717
																						31.5774	30.6441	32.9419			30.3194	32.7177	32.2128			31.1823	29.8485	31.3123
																						31.1924	29.4774	31.7286			30.8666	31.4788	31.9294			30.1909	30.4463	30.2913
																						31.314	28.8223	31.266			30.5608	32.0609	31.5999			32.409	30.6962	30.6513
																						31.8727	28.2403	32.634			31.2443	31.5847	31.9328			31.2592	30.3722	30.1695
																						31.4952	29.5084	32.0388			30.4234	32.1856	32.2655			31.0293	30.6356	30.5463
																						31.2362	29.2051	32.4981			30.2267	31.8016	31.4715			31.0483	30.8786	30.5353
																						32.0347	28.464	31.1877			30.2606	31.4944	33.1566			30.637	30.1373	32.4525
																						31.6663	28.5021	31.3855			31.474	31.6093	30.8925			30.4889	30.7082	30.5604
																						31.2218	28.3592	31.7272			31.6444	31.7162	31.4892			31.9275	30.2133	31.1444
																						31.445	28.7562	31.7315			31.0156	30.8866	31.0274			32.0458	30.8883	30.7612
																						31.1665	30.3191	31.9779			30.0818	31.9741	31.022			30.453	29.6607	30.6669
																						31.6948	29.6662	31.2959			29.8391	31.3205	31.9523			30.4262	30.3484	31.2622
																						31.5817	29.7595	31.7287			30.0159	30.7636	32.046			31.5518	30.1915	30.5862
																						30.6213	29.9216	31.8434			31.3948	32.6759	31.6839			30.4946	30.6294	30.4509
																						32.4304	29.6794	31.717			30.8026	30.7869	32.8104			30.8072	30.4056	30.9472
																						31.8221	29.498	32.7462			30.4634	32.1712	31.7394			30.3042	30.4652	30.7133
																						31.2446	29.2403	32.4099			32.4	31.117	31.2882			31.1018	30.1054	31.0099
																						30.526	29.3845	32.4252			31.2024	31.4958	31.7098			31.6175	29.4917	32.2192
																						31.509	29.8104	31.9149			30.2922	32.4184	32.7725			30.7839	30.7341	30.6997
																						31.5223	30.3391	33.2746			30.9196	32.3847	31.5802			31.095	30.2687	30.2802
																						31.722	28.6848	32.2173			30.2036	31.798	32.2857			30.9285	30.996	30.6915
																						32.166	28.106	32.5914			31.3789	31.5525	31.6666			30.202	29.7998	30.3838
																						30.6777	28.8222	32.6149			30.6457	32.3043	30.842			31.0019	30.7103	30.5762
																						31.967	29.4807	31.6641			30.532	31.9813	31.3169			30.9996	30.2805	30.6137
																						30.2714	29.0634	32.5664			30.9312	32.6025	31.4345			31.0457	30.4239	32.5972
																						32.7474	28.2381	31.5331			30.4441	31.8793	32.0771			30.3143	30.209	30.6365
																						30.2617	28.6526	31.5569			30.9779	31.5689	31.7036			30.6134	30.3025	30.4012
																						31.6948	28.4474	31.9418			30.9305	31.5136	31.1924			31.5584	30.6105	30.9966
																						30.6314	28.7309	31.0721			31.1347	31.8831	31.788			30.7253	29.527	31.1995
																						31.3707	29.397	32.6816			31.4367	31.7758	31.6525			31.2919	30.0202	30.4767
																						30.2481	28.9603	32.4034			30.1887	31.9345	31.9699			31.3905	30.6049	30.1864
																						31.1701	28.937	31.5359			30.3511	32.7562	31.7939			30.4317	30.9106	30.0904
																						32.1067	28.3736	32.1401			31.3834	32.0534	33.0639			30.5423	30.3392	30.3413
																						32.1913	28.1477	32.0766			30.8628	31.9051	31.6455			31.1378	30.3448	30.5492
																						32.045	29.3331	32.353			31.0154	31.3946	32.1228			31.3371	30.2239	31.1098
																						31.1386	28.3309	32.2641			30.2984	31.835	31.5505			30.8899	29.4045	30.6768
																						30.2533	28.7031	31.8856			30.2202	33.217	31.4575			30.9455	30.0524	30.6963
																						31.0951	29.0712	32.2843			30.9615	31.7053	30.9616			31.0197	30.7717	31.8708
																						31.4347	30.0291	31.5282			30.2408	31.5864	32.1124			30.3796	29.5951	29.9162
																						30.9967	28.9294	32.8409			31.6163	31.1713	32.3224			30.0994	30.4143	29.865
																						30.7842	28.7561	31.828			31.0193	31.3654	31.6742			30.9703	30.326	30.5967
																						30.0577	29.1728	32.0653			30.8514	31.8567	31.8594			30.4733	31.6326	30.4682
																						30.9991	29.1888	31.2641			30.6367	32.9261	31.0954			30.8297	30.4406	30.2953
																						30.858	29.2528	32.4087			30.2316	31.9083	31.1523			31.1598	30.4482	32.3733
																						30.5697	28.2671	31.2986			30.9351	32.3184	32.0524			30.7492	30.6764	30.3863
																						31.9791	28.2877	32.023			31.497	32.3301	32.6004			30.2108	29.8326	30.5137
																						30.7781	28.3306	32.3618			30.8982	31.9187	32.0053			31.1369	29.4981	30.9397
																						30.7256	29.5584	32.2311			30.9262	31.7581	32.2582			30.5805	29.4062	29.7697
																						31.0297	28.554	30.6342			30.35	31.5204	31.0933			31.4653	30.4349	30.2478
																						30.9947	28.0628	31.7022			30.8489	31.5886	31.4391			30.6564	29.9444	30.0242
																						30.4259	28.7207	32.2918			30.139	31.2127	31.0597			30.561	30.9452	30.0981
																						32.0632	29.0405	31.9311			30.8276	31.4556	32.5074			30.8907	30.3961	31.0247
																						31.6557	29.2571	31.9577			30.6989	31.7566	31.3125			31.2539	30.8404	31.2246
																						31.0923	29.0102	31.3882			31.2185	31.6456	32.1141			30.3012	29.5314	30.583
																						30.2783	28.301	32.5709			30.9822	31.3768	30.5871			31.2692	30.012	30.9129
																						31.0108	28.8299	32.1551			30.7924	34.3658	31.8283			29.8042	29.9812	30.1892
																						30.8464	29.5691	31.673			30.6434	31.803	31.9306			30.6459	28.8887	30.4581
																						30.9448	29.7666	32.5521			30.7888	31.1495	30.637			29.7606	30.2208	29.9803
																						30.7891	28.9758	31.7537			30.2769	31.9451	31.4307			30.3482	30.2708	30.3747
																						30.6232	29.4383	31.3101			30.1943	33.2191	32.1435			31.8452	30.3945	30.1731
																						31.4881	29.285	32.6205			30.2751	31.0938	31.4995			31.3314	29.8107	30.9134
																						30.7814	28.2985	32.4325			31.1138	31.2444	30.9608			30.602	31.8172	30.2469
																						31.0856	29.1816	30.8343			31.1435	32.1129	31.3892			30.9689	29.3756	30.8589
																						32.2964	28.5744	32.0908			29.8236	31.7001	31.4358			31.4056	29.5473	30.7933
																						31.0522	28.123	32.9469			30.4506	31.7826	31.3733			30.008	30.8948	29.8451
																						30.7318	27.9261	32.8188			30.4519	31.4324	31.8431			30.4094	29.9995	30.5804
																						31.2025	29.1723	31.045			30.1319	31.8753	31.8528			30.8527	29.7516	30.7717
																						31.0739	28.0626	32.3088			30.8122	31.7157	31.2732			30.9609	28.8563	30.1983
																						30.3353	28.4319	31.3499			30.3227	31.5789	30.798			31.2319	30.0797	30.4746
																						30.6962	29.1928	32.72			30.6637	31.5243	31.4082			31.5621	30.6631	30.705
																						32.2404	29.2821	32.4558			30.1063	31.4496	31.6944			29.7147	29.7646	31.3372
																						31.4645	28.9798	33.166			30.6376	32.3159	31.8968			30.6076	30.1867	30.9557
																						30.7548	29.7946	32.0922			30.7776	31.8746	30.3739			30.5994	29.6014	29.9987
																						31.0987	29.6682	33.2352			31.0246	32.1247	31.2314			30.6549	29.2487	31.0404
																						31.1328	29.3888	32.1578			30.6556	32.1461	30.6994			30.757	29.2017	30.3002
																						30.7248	28.5719	32.8069			29.7706	33.0591	32.1357			31.7645	30.1554	30.4122
																						31.4023	29.7103	31.8844			30.9801	31.8374	31.3001			30.8098	30.395	30.7839
																						30.6384	30.1076	31.7359			30.8022	31.6777	31.1992			30.5244	30.1266	29.8993
																						31.7607	28.3147	32.7825			30.0035	32.5642	31.8982			30.7857	30.0333	31.3731
																						30.2805	28.4706	32.075			30.612	30.9821	32.0629			30.6951	29.6636	31.0331
																						30.5855	28.9281	32.1079			30.9486	31.1114	30.7879			30.8478	30.5244	31.0529
																						31.3714	28.0396	32.322			29.8778	31.7422	30.8599			30.8943	29.8763	30.628
																						31.7811	27.934	32.3556			30.8698	31.819	31.7586			30.883	30.28	30.2049
																						31.0186	28.8844	31.8109			30.087	32.4124	31.4629			31.6453	29.792	30.7973
																						31.0437	28.8231	32.0439			30.3151	31.4689	32.0166			30.5402	29.6676	30.8249
																						30.5953	28.1132	32.3463			30.8432	31.9737	31.7881			30.268	29.8174	30.9683
																						30.4043	28.3622	32.4099			30.3373	31.9954	31.2638			30.3902	29.1536	30.3421
																						30.9898	28.6755	31.4537			30.475	32.0902	32.3253			30.7709	30.1734	31.4933
																						31.0419	27.6563	33.7881			31.2004	31.713	31.9474			30.3561	30.0954	30.8086
																						29.9009	28.3659	32.9314			30.7165	32.0523	31.3951			30.4233	29.751	31.2551
																						31.6235	28.8781	32.9607			30.5824	32.6884	31.4581			30.2451	30.1756	30.8777
																						31.745	28.1013	32.0623			30.2502	32.1404	31.6729			30.4753	29.8386	31.3305
																						31.299	28.8288	32.7159			31.328	31.7414	31.1057			30.6017	30.5376	29.8704
																						31.6295	28.6398	32.2801			30.7153	32.573	30.4874			30.4792	29.9361	31.3359
																						30.4305	29.1438	32.0898			30.2746	31.5694	31.7889			31.0081	30.9151	30.5722
																						30.947	29.6073	32.2504			30.2316	31.9024	31.5885			30.8146	30.128	30.9857
																						30.7686	29.3314	32.2233			30.1212	31.4836	31.3725			30.9328	30.3851	30.3897
																						30.5179	29.0869	31.7791			31.2826	31.9952	31.0663			30.2315	29.3136	30.4641
																						30.819	29.1086	32.7633			30.7873	32.6456	31.5252			30.2621	29.938	31.2849
																						30.7021	28.995	32.7983			31.0968	31.6879	31.637			30.6992	29.7507	30.5098
																						32.3872	28.634	31.9639			30.725	32.1967	32.272			30.6083	29.3847	30.7659
																						30.5667	27.8922	32.5447			30.7774	32.6063	31.4534			31.2761	29.3227	31.1015
																						31.0211	28.3965	32.749			29.3681	32.1148	31.7274			30.9007	30.4383	30.6007
																						30.9917	28.2248	32.4178			30.3297	32.3621	31.8259			30.7476	29.5269	30.7709
																						31.4166	28.104	32.8408			30.9011	32.045	31.1983			30.2444	30.3238	30.4792
																						30.1281	28.0394	32.9149			31.1769	31.7674	31.2552			30.1209	30.1393	30.3256
																						30.9766	28.695	33.1155			31.0382	31.7914	31.3231			30.322	29.9089	31.931
																						31.5745	27.6009	32.2681			30.0077	32.5788	30.623			30.1345	29.4535	30.4981
																						30.8451	27.9477	31.6262			30.9622	32.1918	31.3673			30.822	30.3964	30.8822
																						30.8531	28.0754	32.8525			30.8809	32.5532	31.7054			29.9367	30.0001	30.6617
																						31.4507	28.6955	32.1132			30.6344	32.7398	31.6142			30.3623	29.2536	31.0387
																						30.8587	28.5297	32.5495			31.3904	32.0966	31.1694			30.3394	29.8406	31.7138
																						31.0157	28.4224	32.713			30.8592	31.6503	31.7753			30.9102	29.832	31.0479
																						31.7103	28.5735	32.7001			30.9436	31.9084	31.265			30.1909	30.6439	31.6286
																						30.7406	28.568	32.3731			31.0461	32.7151	31.8732			31.2658	29.6654	30.6186
																						31.0691	28.9318	33.006			29.9097	32.1565	31.7368			30.5285	30.2545	30.0586
																						30.681	28.8129	32.8394			30.8894	32.513	31.7247			30.748	30.8347	30.6813
																						30.6621	29.5271	33.6038			30.7703	31.8904	31.7449			30.2989	30.0669	31.3842
																						31.0444	29.8188	33.0769			31.0887	31.679	31.4967			30.4247	29.0654	31.2154
																						31.4347	29.3033	32.747			30.4609	32.0266	31.7321			30.1638	29.7118	30.9369
																						31.1042	28.8198	32.1165			30.7305	32.7323	30.9824			31.6124	29.2027	30.7748
																						31.39	27.9662	32.5177			30.2315	32.7278	31.8813			30.4901	30.9978	31.0234
																						31.366	27.2539	31.842			31.2482	32.2929	31.097			30.674	29.9864	30.7539
																						31.2993	28.513	32.4906			31.3836	32.0416	31.9282			31.5477	30.4492	30.0925
																						30.7861	28.5748	32.4453			31.7458	32.0928	31.449			30.3863	29.8782	30.7439
																						30.4085	27.2225	32.0258			31.3179	32.7272	32.189			30.1362	28.9366	31.3752
																						32.6092	28.0927	32.3889			31.0865	32.1731	31.8981			30.6594	30.3099	32.165
																						30.9353	27.9758	32.8314			30.4231	32.3326	31.8193			30.1405	30.1674	30.9082
																						31.6713	28.2601	32.358			30.6013	32.0387	31.2173			31.3942	29.6187	31.11
																						31.1752	28.6234	32.3689			30.7329	32.1592	31.7193			29.8659	30.8901	30.6778
																						31.2364	28.417	32.3042			31.1972	32.2142	31.5622			29.931	30.5661	30.9131
																						31.5809	28.5172	33.0138			30.8908	33.5096	31.815			29.9255	29.6041	30.1883
																						31.5446	28.7917	32.4934			31.1111	32.2928	31.1975			30.6904	30.1449	31.0958
																						31.5107	28.6705	32.4968			31.3877	32.6194	31.2297			30.9927	30.1675	32.3156
																						30.9985	30.4669	33.8856			29.9546	32.0804	31.0633			30.2188	30.0141	31.3674
																						31.2286	29.1289	31.4621			30.9247	32.0846	31.9822			30.6656	30.05	31.8485
																						30.9726	28.7934	33.1313			31.4145	32.2504	31.7271			30.763	29.3206	30.5247
																						30.6785	29.7866	32.3162			31.0292	32.323	32.1897			29.9788	30.7965	30.5501
																						32.3703	29.3027	32.4904			31.1948	33.0468	32.2611			30.4367	29.8655	30.9015
																						30.8251	29.1731	32.3964			30.702	32.3734	31.3421			30.1408	29.8628	30.4756
																						30.6649	28.4273	32.1034			32.148	32.9868	32.0138			31.2079	30.7256	30.5523
																						31.2522	28.0642	32.0624			30.3269	32.0541	31.784			30.8672	29.7751	30.9699
																						31.2825	27.9865	32.0135			30.6219	32.0551	31.2915			30.8216	30.3891	30.0927
																						31.2079	27.769	32.2604			31.1666	32.6307	31.4045			30.4336	29.6492	32.433
																						32.7106	28.0834	31.6975			31.0529	31.8762	31.4164			30.0457	29.9246	32.2823
																						30.7405	28.6885	31.3296			30.8804	32.2577	31.5081			30.2206	29.3443	31.0079
																						30.9054	28.6293	31.5085			30.7033	32.3269	31.4242			30.9563	29.1592	31.7987
																						31.1145	28.0585	33.0404			31.3872	32.7515	30.8329			30.5421	30.3432	30.4869
																						31.6931	28.8597	32.456			30.8692	32.1198	31.2743			30.6028	30.4389	30.42
																						31.7093	28.0426	30.9854			30.9192	31.5523	31.351			31.0764	29.6808	30.7227
																						31.9144	28.7355	33.5165			30.5753	34.101	31.5028			30.0297	29.9576	30.7015
																						31.0553	28.5971	32.5947			30.854	32.1491	31.9433			30.3883	30.2996	30.0803
																						30.8104	28.0851	32.7582			31.2026	33.8731	31.7616			30.5787	29.2061	31.1793
																						31.2341	28.333	32.3361			30.9357	32.5847	32.1426			30.4784	30.1959	31.9927
																						30.6966	28.7406	32.0338			30.0847	32.9702	31.383			30.6015	29.2931	31.3952
																						31.5268	29.2892	32.3066			31.0122	32.5524	32.2458			31.5874	30.0639	30.7944
																						30.9251	29.6933	32.0729			30.8379	32.8686	31.7936			30.4704	30.8267	31.4796
																						30.6129	29.4028	32.4764			31.146	32.5811	31.6375			30.0163	29.8226	31.2612
																						31.2706	28.5591	32.0572			31.2207	32.6989	31.4401			30.0983	29.7132	30.9972
																						31.5326	28.2095	32.6876			31.2936	32.4099	32.0603			30.4889	29.5737	30.6116
																						31.1446	28.6114	32.9858			30.5889	32.7691	31.5289			30.2055	30.5109	29.9957
																						31.1061	29.1302	33.6341			31.4998	32.3832	31.1			31.2804	29.8933	30.4131
																						31.9952	28.506	33.4273			30.9101	32.1258	31.0703			30.4808	30.1528	31.8637
																						30.8028	28.5623	32.8932			30.6391	31.8959	30.7902			30.1296	29.5697	30.9598
																						30.9449	28.6564	33.0218			29.9256	31.8994	31.9759			29.6814	29.458	31.1404
																						31.1864	27.8514	33.565			30.7486	32.0807	31.6063			30.0174	30.1943	30.5165
																						31.7158	28.3133	33.1394			30.5181	32.7909	32.7128			30.9517	29.7957	30.8801
																						31.4734	29.1118	33.8791			31.3659	32.6525	31.6965			30.932	29.8261	30.8324
																						32.0346	28.3792	33.2441			31.5507	32.598	32.4432			30.5377	30.4051	30.9798
																						31.2882	28.5659	33.7922			32.1272	32.7275	31.9704			30.9259	30.4765	30.5293
																						31.459	28.4397	33.3234			30.5257	33.7222	31.893			30.6163	30.0917	31.3297
																						31.068	28.8261	33.4273			31.242	32.8136	31.0525			30.3014	29.4524	30.8636
																						31.7767	28.1915	32.9636			31.0951	32.5839	31.9559			29.9216	29.6245	30.8525
																						32.9826	28.5035	32.6946			30.0892	32.5881	32.4407			30.479	30.1812	31.1191
																						32.9992	28.6811	33.6007			30.417	32.7513	31.8876			31.5703	30.3308	30.4911
																						31.6171	28.9715	33.1284			30.6033	33.1167	30.8042			30.9962	30.262	31.194
																						30.694	28.3868	33.3072			30.3622	33.8612	31.7818			30.4671	29.8776	31.147
																						30.103	28.272	32.8356			31.5356	32.697	32.2196			30.424	29.9767	31.1378
																						31.3683	28.1969	32.6601			30.8899	33.5465	30.6964			30.7861	30.5509	30.9821
																						31.7035	29.459	33.4225			30.3886	32.3209	32.1339			30.5584	29.5413	30.3365
																						32.147	28.7675	32.9018			31.0538	32.3277	32.171			31.783	30.3711	30.9411
																						31.2343	28.4719	33.081			30.8313	32.0117	32.5779			30.6163	30.486	30.696
																						30.9304	27.1088	33.8316			31.901	31.7586	31.9414			31.2086	30.48	30.6327
																						30.693	27.7362	33.5821			31.1952	32.4194	31.7619			30.1661	30.4459	30.798
																						30.9555	29.3885	33.536			30.7739	31.3166	31.3401			30.8552	29.6778	31.4174
																						32.2771	29.1478	33.3125			30.6065	31.9536	31.8733			30.7064	29.6649	30.9233
																						31.7413	28.7179	32.8695			31.3006	32.2161	32.496			30.6952	31.22	31.7027
																						31.4094	28.6424	33.3265			30.6926	32.3043	31.5111			30.6341	29.4432	31.2284
																						30.6739	27.8637	32.9857			30.8908	32.5237	31.1212			30.5937	29.4198	31.7498
																						31.3582	28.0286	33.3255			31.8228	32.0378	32.2279			30.487	31.6065	31.1978
																						30.7913	28.1848	32.9381			30.6402	32.8281	32.1939			30.7123	30.2119	30.2686
																						30.8875	28.3984	32.8493			31.7995	31.6277	33.197			31.4965	29.9357	31.5943
																						30.0437	28.4069	32.461			30.6563	32.2235	31.7995			30.5198	30.2473	30.8755
																						31.6053	28.855	33.309			30.8747	31.3255	32.0464			31.2634	30.3975	31.0815
																						32.3587	28.8625	33.1602			30.5254	32.5922	31.1982			31.882	29.6629	31.3506
																						30.8249	28.6894	33.426			30.8802	30.9611	32.5882			30.5859	29.636	30.8707
																						32.079	29.026	33.26			31.3748	31.6284	31.5377			31.2995	30.6736	30.9915
																						31.0364	28.3206	34.9876			30.9985	31.6733	31.8563			30.6957	30.1579	32.4731
																						31.4867	29.1522	32.7224			30.8706	32.4633	32.0459			31.0659	31.1387	31.4042
																						32.0425	28.0055	33.2258			30.8316	32.8257	31.3359			30.7529	30.7498	31.2255
																						31.2179	27.3469	33.0344			31.1119	31.4742	32.0056			31.2285	31.3456	31.6143
																						31.6377	28.4653	32.9671			31.5509	32.8905	32.2283			31.039	30.0274	31.6124
																						31.6909	28.4627	33.4295			31.4776	31.8731	31.6965			30.7746	29.4965	31.1094
																						31.2788	28.4156	32.8163			31.2167	31.6689	31.7736			31.0336	29.9433	31.3443
																						30.2858	28.4843	32.4798			31.835	32.6838	30.9977			30.8863	30.7343	31.1115
																						32.6587	28.809	32.7648			31.1892	31.7516	32.3362			30.8634	29.5368	32.6856
																						31.1487	27.3649	32.8566			31.1785	31.4138	31.4746			30.9603	30.8645	31.7751
																						32.1098	28.073	33.2279			31.5313	31.9695	31.8133			30.4733	30.7142	32.4247
																						31.4658	29.564	33.4276			31.1436	32.1275	32.2173			30.5284	30.1322	31.6333
																						30.6996	28.8245	32.9643			31.7259	31.6915	31.2278			30.6495	31.273	31.1599
																						31.7091	28.8029	32.9002			31.6689	31.9179	31.9856			30.8643	30.3595	31.4993
																						32.1495	28.4096	33.3758			30.4704	32.463	32.1457			31.2868	29.9199	31.9388
																						31.4099	29.2727	33.1889			31.0468	31.5263	32.3031			31.4836	30.9326	31.2535
																						31.8216	29.2865	32.3533			31.8869	32.6916	32.1095			31.7373	30.656	31.4501
																						31.7462	29.6939	33.2146			31.5818	32.2462	31.7788			30.9811	30.0297	31.552
																						31.9746	28.7388	32.3701			30.9671	32.2403	31.2186			30.4024	30.7577	32.4506
																						32.6946	28.8078	32.7025			31.0997	32.3293	31.8195			30.7365	29.6795	31.9476
																						31.6647	29.1415	32.6948			31.2953	31.1584	31.8758			31.2246	30.3375	32.5578
																						31.395	28.1603	33.1602			30.5504	31.6267	31.8519			30.2773	29.7169	32.7035
																						31.9926	28.8294	32.5167			31.378	32.1078	31.642			31.1559	30.2146	33.6468
																						30.887	28.2441	32.5211			30.0989	32.1303	32.0675			30.6949	29.9583	32.3582
																						33.2981	28.5496	32.1447			30.6871	31.5422	31.2127			30.98	31.1094	32.1933
																						31.8973	28.0249	33.0285			30.8498	32.1352	30.6676			30.7188	29.7564	32.6906
																						31.3564	28.4055	32.7891			31.2305	32.4711	31.4672			30.1297	30.6558	32.1337
																						32.3744	28.9519	32.6496			31.0799	31.1921	31.9619			31.0403	30.4752	33.0835
																						31.0528	28.3848	33.0189			31.005	32.1947	32.2517			31.2348	31.0964	31.6523
																						32.2177	27.9193	32.8683			30.8068	32.2678	31.5961			30.4313	29.8302	32.7001
																						31.6031	28.8386	32.5935			30.6492	31.6565	32.0258			31.1578	29.8577	32.6107
																						31.9102	29.2922	32.8596			30.3363	32.0651	31.9507			30.6851	30.3402	32.0259
																						31.5436	28.9538	32.6563			30.3525	31.8309	31.0874			30.8664	30.2113	32.5782
																						31.4396	28.5723	32.3418			31.3095	31.4579	32.1317			30.718	30.4504	32.909
																						32.7822	29.681	32.5052			31.1335	31.7576	31.7631			30.9242	30.0357	32.6716
																						31.0502	29.108	32.5015			31.46	31.6441	32.0309			32.325	30.0411	32.772
																						31.4767	29.1818	32.5864			30.6485	30.7756	31.4143			31.3094	30.857	31.6485
																						30.766	29.2434	32.6886			31.2892	32.2163	31.8418			30.6873	30.0136	31.9999
																						31.8639	28.8631	32.5688			31.4886	31.7316	30.8263			30.1953	30.6629	32.0293
																						31.0802	28.6471	32.8626			30.8643	32.9668	31.4096			30.6594	29.6882	33.0924
																						31.2516	27.9111	33.1895			31.0348	31.3886	30.6055			31.2533	30.8056	31.885
																						31.9177	27.3657	32.7022			30.2239	31.8816	31.8281			31.5091	29.969	32.0297
																						31.4985	28.8079	32.4085			30.4501	31.4959	31.5362			30.9555	30.7522	32.1681
																						31.7668	29.0461	32.6229			30.084	31.7096	31.971			31.0306	30.01	32.5085
																						31.4169	28.1149	32.6939			30.0249	30.8985	31.9524			30.9043	30.8405	31.535
																						30.8879	28.6516	32.936			30.505	31.9776	31.3429			30.2872	30.8594	32.0259
																						32.2018	29.5265	33.0737			31.3747	31.4874	30.8475			30.9367	30.5132	32.7941
																						30.6251	29.425	32.5554			31.0362	32.2564	31.6125			31.0305	29.4321	32.6215
																						31.357	29.184	31.9657			30.361	30.6626	31.663			31.5634	30.2402	31.6762
																						30.9866	28.3205	31.9344			29.9572	32.0491	32.3088			30.7498	31.7154	32.176
																						31.189	29.3007	32.5966			30.4258	31.6047	31.3014			29.224	29.902	32.0309
																						31.4332	29.1566	32.9602			30.613	31.6573	31.3444			29.9675	31.0546	32.4566
																						31.3467	29.0011	32.8376			30.3713	31.1176	31.3075			30.4509	30.7519	31.0512
																						31.5571	29.2171	33.1882			30.5642	31.926	32.0607			30.1835	30.9426	32.2624
																						31.5972	28.7172	33.4246			30.6358	31.6805	32.297			30.4255	30.4228	32.6793
																						31.7101	29.3961	32.307			30.5002	31.4232	31.7494			29.9812	32.1151	32.0512
																						31.693	29.2136	32.7145			30.8954	30.5542	30.7728			29.9006	31.9817	31.9583
																						30.9286	28.843	33.1699			30.5078	32.0503	31.9576			29.7505	31.7233	31.629
																						32.5339	28.4289	32.5993			30.3942	31.4035	31.0501			29.4954	31.516	32.0137
																						30.7047	29.0793	33.4012			29.7424	31.7137	31.8069			31.6728	30.6982	31.6794
																						31.7401	28.3847	32.9718			30.0408	31.8792	30.9297			30.202	31.4207	32.3225
																						31.5084	27.6074	31.9936			30.3538	30.7305	32.3003			30.718	31.3925	31.6677
																						32.301	28.7756	32.3001			29.7787	31.1563	30.9969			29.9345	30.3038	31.6627
																						31.5129	28.2586	32.2487			30.3674	32.1191	31.0923			30.5967	31.4674	31.9325
																						31.9388	28.7855	32.6158			29.4991	30.2828	31.3071			29.6906	31.5015	31.8971
																						32.1439	28.4196	32.6071			29.8697	32.333	32.1321			29.9123	31.773	32.109
																						30.6255	29.0236	33.0911			30.8057	31.793	31.3312			29.8016	32.0216	31.9462
																						31.1463	28.6995	32.8122			30.9591	32.6248	30.7668			30.3234	31.6263	31.9795
																						31.4378	28.8202	33.3254			30.4536	31.6468	30.2664			30.3345	31.4884	31.5041
																						31.1237	27.7161	32.3307			29.833	31.2268	31.3822			30.149	31.5512	31.6672
																						31.8544	28.6842	32.5706			29.5646	31.3144	31.8271			31.5029	31.6571	31.2918
																						31.4636	28.5623	32.9497			30.0968	31.1426	31.0156			29.7288	30.6818	32.3487
																						31.4176	28.7118	32.791			30.571	31.6168	30.8852			30.1644	30.9875	31.9601
																						30.9196	28.6427	32.7362			30.7703	31.7554	31.4803			30.0843	31.5849	31.6178
																						32.0346	28.7995	32.1472			30.475	31.2543	31.5803			29.8003	31.2841	32.7608
																						31.7211	29.8833	31.9178			30.0718	30.987	31.241			30.8699	31.8397	32.2416
																						31.0634	29.0567	33.7722			30.7681	31.8323	31.638			30.3204	31.709	31.7601
																						31.0361	28.5171	33.2288			30.9128	31.9407	30.9174			30.1582	30.9545	31.6737
																						31.7681	28.6847	33.4929			30.1345	31.9557	31.0767			29.9328	32.0994	31.7278
																						31.5674	27.855	32.9915			30.6161	31.9822	31.3065			30.6428	31.2623	31.3729
																						31.3383	28.9114	33.1215			30.1258	31.8759	31.0916			30.901	30.7389	32.187
																						31.0515	30.1684	33.4118			29.7947	31.1425	31.5117			29.9674	31.0804	31.4042
																						31.3629	28.9434	32.8978			30.0931	30.9768	31.8068			31.3749	31.5704	32.6832
																						30.8749	30.2965	32.9503			30.0681	31.2472	30.8207			29.5631	31.2677	31.1565
																						30.6594	28.8088	33.0586			30.2608	31.5145	31.4671			30.7825	31.6997	32.2638
																						31.0639	28.4673	33.182			31.054	32.0665	31.2193			30.0262	31.5755	31.6868
																						30.6034	27.8419	32.4864			31.0292	31.4657	30.7758			31.1117	30.6798	31.5718
																						30.9219	28.9165	32.3481			30.8608	31.7569	31.1903			30.7015	31.2124	32.6149
																						31.2925	28.6205	32.4832			30.3126	31.7225	31.2584			30.0727	30.8064	31.1484
																						31.1354	28.3691	32.4592			30.2669	30.6816	31.7794			30.2569	31.9188	31.6691
																						30.4244	28.0741	32.6293			30.3496	31.9707	31.6166			29.4613	31.8844	32.1964
																						31.0801	28.7948	32.6265			30.5109	31.087	31.4651			32.0143	31.8967	32.0791
																						30.7634	29.3098	32.598			30.7538	30.612	31.6179			30.1254	31.1588	32.0357
																						31.4706	29.0343	33.1793			30.5853	31.749	32.2186			29.8728	30.3113	31.0945
																						30.1666	29.6352	33.0241			30.926	31.8705	31.3963			29.9438	31.0222	31.362
																						30.7432	28.7827	32.5813			30.068	32.1058	31.0265			30.2691	30.9558	31.5216
																						30.7359	29.2189	32.3695			31.2355	32.4648	31.6292			30.6416	30.643	31.6034
																						30.4231	28.9003	32.819			31.3582	30.51	31.0159			30.6423	32.337	31.5186
																						31.7868	28.2598	32.8979			30.7665	32.1816	31.8164			29.9678	31.4386	31.6272
																						31.07	28.8658	32.8363			30.1747	31.2144	31.9792			29.6367	31.0048	31.8296
																						30.6488	28.3045	33.0436			30.7343	30.4888	31.683			29.8967	31.0885	31.0147
																						30.1656	28.7164	32.6713			31.1407	31.593	31.2771			30.9519	31.4727	31.3866
																						30.8364	28.8687	32.6289			30.5988	31.3273	30.4513			30.1878	30.8357	31.5424
																						30.866	28.9734	33.2708			30.1084	30.4035	31.8348			30.167	31.3763	31.2029
																						30.7944	29.0637	32.9815			30.1626	31.8537	32.2159			30.6522	31.6368	32.2723
																						31.4206	29.7221	32.887			30.409	31.4325	31.699			30.7969	31.2864	32.072
																						30.2657	29.6771	32.3731			30.0746	32.0208	30.7228			29.5771	30.517	32.2113
																						30.1723	29.0857	31.921			30.6777	31.5322	31.4649			30.541	30.465	31.6451
																						30.2996	29.9888	32.9636			30.7954	30.8469	32.0819			29.7252	31.0236	31.7017
																						30.4987	28.9988	32.2865			30.1408	30.9876	30.9216			30.1784	31.145	30.9169
																						31.6932	32.5848	32.9557			30.6287	31.2302	31.1521			29.0762	31.2849	31.2323
																						31.2177	31.7086	32.3197			30.6504	30.2472	31.0972			30.0397	31.7455	32.5349
																						30.7152	32.1854	32.0914			30.3446	31.0935	32.7834			30.8859	31.3627	31.3326
																						30.3389	31.1867	32.3081			30.4894	31.9128	31.9547			29.8193	31.7845	32.0316
																						30.9823	32.8869	33.2136			30.5086	32.0861	30.9022			30.0278	31.1011	31.9766
																						30.9908	32.6762	33.3525			30.6657	31.0653	31.5167			30.0252	30.7278	32.336
																						29.9925	32.2535	33.5008			29.8789	31.0956	31.9118			29.8191	30.5326	31.4634
																						31.1934	32.3852	33.7731			30.6697	32.3944	30.7229			29.9311	31.5458	31.1024
																						31.7591	31.5377	33.0118			30.119	31.1985	30.9603			30.3702	31.1677	31.7464
																						30.233	32.196	32.8696			30.1807	30.9849	31.0913			29.7359	31.8265	31.896
																						31.2499	31.7552	33.2458			30.0209	31.4103	31.7154			29.8943	31.0566	32.8356
																						31.288	32.2257	32.9899			30.7014	31.1212	31.4696			30.9252	31.4547	31.422
																						31.0788	31.9734	32.7282			30.2577	30.6514	31.6463			29.5883	31.5868	32.0818
																						29.9244	30.952	33.4709			30.086	30.949	32.1209			30.4733	30.9171	32.2476
																						31.0659	32.4042	33.0447			29.9845	30.7084	31.9384			29.6286	30.2038	32.0435
																						29.898	32.2461	32.5466			29.8821	31.149	31.1048			29.4435	31.6251	31.2087
																						31.0825	31.024	32.4945			31.0293	32.1177	31.3285			30.0625	30.8504	31.9759
																						30.8642	31.9534	32.0473			30.7804	31.747	32.2124			30.104	30.825	31.2454
																						30.8026	31.7438	32.762			30.3894	31.5158	31.0006			29.2855	32.2415	32.2256
																						30.474	32.5887	33.881			30.4221	30.5295	31.0349			30.2492	31.0233	32.3899
																						31.1597	32.3585	33.8467			30.3504	31.0521	31.4025			30.4311	31.4909	32.0173
																						31.1269	32.0913	33.2956			30.4149	30.9043	32.1399			29.6684	31.3924	31.4646
																						30.594	31.973	32.6097			29.5464	31.6977	31.5296			29.8594	30.9404	32.1792
																						31.3063	31.6196	32.7035			29.2496	31.9238	31.3937			30.5799	30.1201	31.4823
																						30.4084	31.5848	32.03			30.0641	31.4116	31.2074			30.2003	30.7706	31.5112
																						30.7219	32.5349	32.5837			30.8461	31.883	30.6104			30.2013	31.5056	31.7985
																						30.3715	31.5867	33.2917			30.5308	31.8067	30.8548			29.4869	31.3042	31.2426
																						30.7069	30.5226	33.2961			29.8698	31.7941	31.5319			29.6869	31.6135	32.4597
																						31.0969	31.5712	33.0118			30.7191	31.2913	30.817			29.7131	30.7912	31.9879
																						30.7685	31.8847	31.875			30.4011	32.0052	31.6707			29.7799	31.0191	32.3992
																						30.7925	32.3167	32.6219			30.354	30.575	32.1926			30.3651	31.3002	31.4097
																						30.088	31.8163	32.3755			30.2219	30.5373	32.6439			29.7383	32.0604	31.4256
																						31.491	31.3572	32.2514			29.9873	31.3271	31.9345			30.3663	30.2098	31.5516
																						30.7705	32.129	33.5284			30.167	31.0617	31.335			30.2712	30.7306	31.5591
																						30.0673	31.7449	32.6815			30.4776	31.4542	31.4691			29.3943	30.9294	31.3657
																						30.8552	31.4923	32.2818			30.5396	31.6645	30.7757			30.6294	31.3036	30.9243
																						31.491	31.2843	31.9668			31.385	31.1168	31.2771			30.9407	32.0215	32.4337
																						31.0146	31.5843	32.346			29.6014	31.181	31.3371			30.2048	31.1456	31.5671
																						31.027	31.9514	32.5413			29.6282	31.532	31.1314			29.7417	30.7751	30.7734
																						30.6035	31.4979	32.0829			29.9748	30.7165	31.1346			29.3037	30.3323	31.8126
																						31.3317	31.6253	32.0527			30.636	32.0029	31.3604			29.7603	30.422	32.3013
																						29.6897	31.6716	32.5675			30.3914	31.0303	31.0914			29.9634	30.9882	31.5472
																						30.3929	32.7049	32.6967			30.4876	31.0596	31.3032			29.7124	31.2367	31.3555
																						31.5993	32.9795	32.4924			30.9197	31.7412	31.4572			30.3459	31.0494	30.724
																						31.3908	31.2729	32.0232			29.6419	31.3475	31.5498			30.004	31.594	32.2964
																						30.8228	31.0237	33.4158			30.8449	31.4016	31.7706			30.3171	31.1729	31.5117
																						30.6566	31.6893	32.6484			30.1863	31.3689	31.6476			30.8523	30.8876	31.9573
																						30.9188	31.6093	32.991			30.5094	30.6714	30.8114			30.6763	30.178	31.1173
																						29.6734	31.7014	33.2593			30.3006	31.0831	32.0212			29.5134	31.2647	31.6477
																						31.5885	32.7693	32.4159			30.2719	30.9311	31.0204			29.2177	32.0241	31.5835
																						30.7172	31.3237	32.825			29.7115	31.0594	31.9862			29.3287	30.2686	31.243
																						31.6704	31.5619	32.7178			29.8215	30.5831	30.3294			29.718	31.28	31.1778
																						30.3692	32.8267	33.3042			30.1683	31.6839	31.2184			29.6373	31.1173	31.4135
																						29.6554	31.3934	32.9351			30.4962	31.6598	31.2684			30.2655	30.9057	31.4764
																						30.5221	31.7902	32.4383			30.3654	30.9707	31.7346			30.257	31.5469	31.3262
																						30.8545	31.4198	32.1279			29.7288	30.4551	30.7888			31.0502	30.5084	31.1792
																						30.8571	31.6715	33.014			29.5425	31.6119	30.9612			30.0371	30.8347	31.6113
																						31.5651	31.9031	32.5806			30.2643	31.5579	31.689			30.7221	29.974	31.8463
																						30.6497	31.9519	32.6014			31.1946	31.6093	31.5598			30.6016	31.3063	31.8379
																						29.7915	31.3553	33.5284			30.5307	31.7847	31.0704			29.3691	31.2201	31.369
																						30.1144	31.5716	32.8679			29.6299	30.7683	31.0304			28.9987	31.5685	32.5377
																						30.3797	31.9758	32.608			30.0214	31.8376	31.633			28.9599	31.2196	31.1873
																						31.0461	31.7947	33.1489			29.6491	31.4893	31.1661			29.9376	30.7055	31.1308
																						31.4809	32.7092	33.9858			30.617	30.1726	31.1093			29.456	30.8447	31.2794
																						31.6672	31.5359	33.0381			31.6967	31.7367	30.6736			29.9712	30.6175	31.3226
																						30.182	31.4805	33.5015			30.8246	31.6004	31.4701			30.1432	30.6895	31.8068
																						30.0404	32.4019	33.4166			30.1773	31.5898	31.536			30.0433	31.2902	32.0175
																						30.3025	31.9674	32.9707			30.3217	31.3504	31.2424			29.5038	30.9361	31.4459
																						31.0416	32.1138	33.2562			29.9431	31.0964	31.3296			30.5327	31.5428	31.204
																						30.4297	31.1521	32.4936			30.3687	31.4048	31.5413			29.0122	30.8892	31.5547
																						31.0919	31.3187	32.7751			30.2523	31.1887	31.3186			29.2158	30.8211	31.7005
																						29.4074	32.2929	33.1517			30.7017	32.1087	31.5601			28.9677	30.9299	31.197
																						30.3456	32.223	33.1748			29.8133	31.7318	31.8618			30.2047	30.8478	31.1251
																						30.29	31.5251	33.565			30.3888	30.6043	31.0119			29.4637	31.3809	31.6537
																						30.6251	31.3568	33.0875			30.4401	31.906	31.3588			30.1531	31.0881	31.8426
																						30.9663	31.8071	33.0187			30.2702	32.0946	31.2641			29.934	30.7319	32.4031
																						31.3747	31.78	33.003			29.7702	31.3017	31.5543			30.2453	31.2136	31.1599
																						30.516	31.6143	34.1412			30.1713	30.8231	31.8806			30.7118	30.8811	31.7895
																						30.5991	31.3552	34.1371			29.9157	31.0316	31.5645			29.1449	31.0808	31.112
																						30.6446	32.2412	33.4166			30.6413	32.0971	31.4599			29.0141	30.7847	32.542
																						30.3216	31.6039	32.643			31.8002	30.8344	31.5445			30.107	31.5039	31.4002
																						30.3511	32.356	32.9617			30.6437	32.1324	31.3641			29.5863	31.1383	31.3899
																						31.2263	30.7301	32.2736			29.9908	31.6739	31.7609			29.1109	30.7797	31.2885
																						30.5309	31.515	33.1141			30.4196	31.6431	32.0458			29.3675	31.2298	31.9774
																						30.8929	31.6899	33.0158			30.3041	31.7768	31.547			30.9639	30.7141	31.407
																						30.5553	31.6094	33.7414			30.9174	31.2417	31.2174			30.3063	30.4481	31.5049
																						30.5581	31.5522	33.4063			30.5941	31.5978	31.7548			30.5383	31.5088	31.9351
																						30.2994	31.8184	33.6804			30.0734	31.1536	31.341			29.0485	31.1369	31.8096
																						30.3295	31.3335	33.7783			30.3556	32.2231	31.8176			29.3804	30.8594	30.7483
																						30.7491	32.3952	33.3974			30.6872	32.3444	31.8768			29.8884	31.2453	32.155
																						31.0405	31.6454	33.4538			30.5314	31.8004	32.3021			29.7493	31.9844	32.1505
																						30.8657	30.9565	33.6435			29.5702	31.1873	32.1816			29.4209	31.5116	31.5038
																						30.376	31.6676	34.2198			29.38	31.9652	31.4457			29.7252	31.0406	32.1162
																						30.5478	31.6655	33.0421			30.6708	30.8377	31.7656			29.5876	30.7375	31.6454
																						30.5124	31.9024	33.1947			29.8601	32.0473	32.1801			30.42	30.988	31.7462
																						31.6267	31.5601	33.3036			29.8109	31.2216	31.3399			30.5787	31.3628	31.9916
																						31.0345	31.1243	33.8368			30.0212	30.9882	31.6812			29.6048	31.1506	31.2026
																						31.0772	31.8975	33.2939			30.0453	31.0801	32.2323			30.8376	30.2885	32.0436
																						30.8993	30.9558	33.1098			30.2945	32.0751	32.4933			30.7417	31.474	31.3766
																						29.742	31.5473	33.3598			30.3621	32.3128	31.9943			29.1161	31.7853	31.4896
																						30.5927	30.994	32.6938			30.4376	32.3312	32.4951			29.7996	30.8298	32.0989
																						30.7193	31.2035	33.8744			29.704	32.2071	31.0982			29.4729	30.5904	31.7817
																						31.1903	31.8486	33.2762			29.8756	32.0327	31.7481			30.44	30.7385	31.0358
																						31.1131	31.4743	33.1762			30.23	32.0565	31.7866			29.5153	30.5195	32.3538
																						30.8211	31.7423	33.1367			29.7884	31.8245	31.2659			29.3222	31.5746	31.4968
																						30.3255	31.8237	33.153			29.8292	32.08	32.5156			30.3134	30.7361	31.4433
																						30.9192	31.6333	33.1458			29.5786	32.6593	31.487			30.2091	30.4712	31.8192
																						30.936	30.6648	34.1708			29.9399	30.9142	32.2007			30.9117	30.9696	32.3179
																						31.5065	31.1303	33.5771			29.9087	30.9499	31.1551			30.1992	31.0216	32.5738
																						30.5189	31.455	33.7109			29.4308	31.5529	32.1101			30.7049	31.7797	31.2811
																						31.4116	31.79	33.9398			30.0454	31.6009	31.5009			29.2674	30.5458	31.0716
																						30.1785	31.4871	34.0185			28.7525	31.6928	32.0952			29.7409	30.5668	30.935
																						30.997	31.7649	33.1822			29.4271	31.1657	32.1238			29.3547	31.135	32.3203
																						30.9239	31.7772	33.0811			29.572	32.6633	31.8867			28.8441	30.1445	32.0234
																						31.0582	31.0366	34.2589			30.7245	32.3011	32.1631			30.1747	31.2886	31.6332
																						31.0583	31.1257	33.8187			30.2917	30.803	31.9466			30.8165	30.6337	31.4411
																						29.9551	31.36	33.9121			30.7165	31.602	32.076			29.6558	30.6883	31.6668
																						30.3224	31.7646	33.9522			30.5889	31.2717	32.8009			28.8048	31.394	31.4138
																						30.496	32.0663	33.7451			29.3723	31.3652	31.7084			30.2491	30.3588	32.4432
																						31.3598	30.9639	33.0853			29.8186	31.6476	32.1951			29.4832	30.318	31.2538
																						30.8703	31.8305	33.2698			29.5298	31.2131	31.879			29.167	30.6935	31.7797
																						31.2661	31.7207	33.6537			30.2456	31.4038	31.3374			30.7256	31.3236	31.3343
																						30.3653	31.6448	33.7357			29.4934	31.8902	32.3305			29.9317	31.3313	31.129
																						31.0444	31.1096	34.7385			30.0105	31.9464	31.5365			30.5263	30.4716	30.7645
																						30.727	31.2213	33.1218			30.6817	31.2869	32.3736			30.3018	30.7234	31.3102
																						31.3599	31.8783	33.2298			30.0805	30.6221	31.1704			29.2462	30.1551	31.7848
																						30.6214	31.7243	33.8914			29.6412	31.4746	32.3225			29.4177	30.393	30.8354
																						31.6947	31.8281	34.2751			29.9224	31.2794	32.0538			30.0052	31.9861	33.2048
																						30.5273	32.0986	34.1535			30.3436	31.1013	31.231			29.5893	29.7594	31.9639
																						30.273	31.7858	33.7636			29.9952	30.9596	32.6978			29.9576	30.6908	31.9276
																						31.1413	31.2833	33.1306			30.0656	32.0077	31.6731			30.5987	31.3211	31.9001
																						31.5409	31.0642	33.8207			29.8937	32.0445	32.034			29.6375	30.824	30.9006
																						30.8721	31.5516	34.1931			30.0929	31.3844	32.0036			30.191	30.9783	31.2246
																						31.1976	31.9423	34.0999			29.8482	31.969	32.3283			29.2102	30.4029	31.5975
																						30.4345	31.9603	32.8737			30.9209	30.6434	31.4359			31.0024	30.1851	31.9492
																						30.3951	31.7821	33.4809			29.3952	31.2853	32.2593			29.905	30.4573	32.1609
																						30.7724	31.5553	33.7488			30.8448	31.0984	31.5477			29.5212	32.0133	31.4113
																						30.9117	31.5512	33.4395			29.6413	31.6653	31.5668			29.1454	30.3912	32.0691
																						31.4475	31.5743	34.2187			29.8267	30.6075	32.1684			30.2782	30.5428	32.1217
																						30.8562	31.3572	33.0748			29.8632	31.5859	31.7236			29.9137	31.9081	32.6879
																						30.3459	31.745	33.2722			29.7719	32.3934	31.5788			29.4964	31.4155	30.6478
																						30.9489	31.3218	34.0742			30.9702	31.7081	31.9143			29.8689	30.5864	31.3355
																						30.1545	31.1073	33.3739			31.4667	31.7852	32.0909			30.3057	30.3105	31.8471
																						30.5885	31.6529	32.9447			31.1239	31.9113	32.6514			29.663	30.9151	31.0729
																						31.95	32.0729	33.5117			30.4799	30.8674	31.035			30.6519	30.8814	32.1213
																						31.7784	31.0772	33.5488			30.0441	31.393	31.1828			29.8623	30.4087	31.4356
																						30.6179	31.2829	32.9245			29.9082	29.8948				29.6396	32.4901	32.896
																						30.499	31.4234	33.4053			29.5306	31.7829				29.2094	30.8149	32.7734
																						31.4986	31.9769	33.224			29.6596	31.8963				29.377	30.8154	31.9432
																						30.925	31.4157	33.1355			29.9692	32.2724				29.4187	30.8857	31.5943
																						31.7954	31.0271	33.2948			30.2945	31.2253				30.3353	31.1213	31.8286
																						31.7162	31.6967	33.2738			30.1861	31.8153				29.9676	30.8136	32.219
																						32.1646	32.1539	34.2418			30.3523	32.1349				30.0512	30.6484	31.8088
																						31.1801	31.5241	33.9479			30.6087	32.5929				29.58	31.0072	31.9105
																						30.744	31.0402	33.7081			30.8453	31.5906				30.1304	31.1721	32.2796
																						30.422	31.2087	33.6136			29.4951	31.234				30.1239	31.9722	31.8374
																						30.6839	31.9538	33.0231			29.4758	31.9729				30.0129	30.3793	32.0962
																						31.1689	31.2435	33.5903			30.0466	32.2973				29.6799	31.8667	32.4821
																						30.2586	31.9978	33.5341			29.9532	31.2901				30.003	30.5104	32.0901
																						31.4401	31.1047	32.945			30.3087	31.5479				29.8664	31.2517	31.8411
																						30.4031	31.3751	32.7182			31.2319	32.3305				29.7179	30.2423	31.9331
																						31.4399	31.7979	33.6561			31.5098	31.3212				29.6007	31.2409	32.3791
																						31.4547	31.3621	32.9033			29.3195	31.9608				29.7233	31.575	31.8996
																						32.179	31.4602	33.4359			30.2365	31.8508				29.9305	30.5819	31.9099
																						30.4788	31.939	33.8552			29.1921	32.1456				30.4754	30.9675	32.4738
																						31.1089	31.7294	34.1248			30.3063	32.5891				30.5463	31.6774	31.6184
																						30.7981	31.7716	33.0231			30.206	32.9782				30.2769	30.2235	31.6151
																						31.321	30.7822	33.2838			30.1761	31.6349				30.6794	31.5791	32.1209
																						31.7296	32.3237	32.8076			30.0481	30.8874				29.4949	31.4709	32.1228
																						31.2488	32.4422	33.2422			30.0974	31.6143				29.3213	31.0561	32.4954
																						31.8191	31.3285	33.2585			30.1216	31.7613				29.5726	30.8209	31.9603
																						31.4685	32.1378	33.2954			30.5713	31.7328				29.9646	31.1312	33.028
																						30.6453	31.6049	33.2775			29.7757	30.9356				30.0999	30.7722	31.1662
																						31.5306	32.2036	33.2688			29.7626	32.5049				30.3132	30.8577	32.2746
																						30.3146	31.3601	33.0869			30.6695	31.9295				30.2241	31.7232	31.9101
																						31.2946	31.9101	33.4008			30.9007	31.7883				30.6161	30.7807	31.9437
																						30.9244	31.657	33.3637			30.5466	31.5404				30.066	30.7624
																						30.7329	32.0918	33.0847			30.5955	31.9489				30.5571	30.8107
																						31.1838	31.9181	34.0957			31.1751	31.8587				30.0264	30.8187
																						31.4614	31.534	34.0888			29.8564	31.0819				29.5424	31.1352
																						31.0218	31.4835	33.07			31.0127	32.8657				29.6889	31.6206
																						31.5683	31.4248	32.9155			30.774	31.8781				29.7845	31.515
																						31.1846	30.9491	33.7132			30.2511	31.2779				29.8046	30.919
																						31.609	32.0784	32.6292			31.265	31.4192				30.5453	30.4882
																						30.8528	31.1618	32.4986			29.9157	31.3257				30.5178	31.674
																						31.0167	32.0795	33.5792			30.2317	30.2036				31.6158	30.7003
																						30.7702	31.3228	32.9991			29.6832	33.245				31.316	31.0532
																						31.4379	31.9295	33.5342			30.3827	31.9317				30.1144	31.0067
																						31.7669	30.9496	33.0765			29.8198	31.861				29.919	31.1079
																						31.9328	30.6054	33.2528			29.9308	30.9689				29.2211	31.4006
																						31.471	32.4994	32.8774			29.909	30.3926				30.0968	31.0491
																						31.0492	31.9266	33.1693			30.0728	31.0357				30.1929	30.9062
																						31.4109	31.1047	33.1856			31.0571	32.3042				29.4817	30.688
																						31.5662	31.7557	33.0876			30.8029	31.3234				30.2297	30.8728
																						33.3024	32.518	32.84			30.3445	31.3281				30.2699	31.5621
																						31.3377	30.2663	32.79			30.2819	31.9823				30.7367	31.0892
																						30.3285	31.2545	32.8351			30.1257	31.7312				30.2257	30.2876
																						30.4509	31.4365	33.8129			30.0037	31.2412				31.4359	30.7454
																						31.2474	32.1561	33.2752			30.1571	30.6182				29.2096	30.9401
																						31.6002	31.8425	33.8618			31.0797	30.9202				29.3783	30.9186
																						31.4632	31.788	33.7386			30.5036	31.9136				29.7775	32.4779
																						31.805	31.5087	33.6763			29.826	32.4986				30.199	30.7554
																						31.7807	31.4412	34.1822			30.4077	31.5982				29.7414	30.6593
																						30.7858	32.7188	33.663			30.5376	30.4209				29.838	30.7813
																						31.1082	32.0082	33.105			30.6531	30.9496				30.367	30.8799
																						31.0104	31.3701	33.0349			30.1416	30.3974				30.1103	31.848
																						32.2361	31.8465	33.8517				31.5156				31.295	31.307
																						32.5398	33.2866	32.9299				31.2289				29.708	31.4978
																						31.5993	31.6858	34.1582				32.2316				28.8751	30.1649
																						31.0453	31.3313	32.2079				30.807				31.8424	32.6265
																						31.1773	31.7935	33.2115				32.0132				30.0431	30.5688
																						31.5296	31.4203	33.4452				31.1806				30.5382	30.3632
																							31.4859	32.6232				31.6439				30.5062	30.759
																							32.478	33.1408				32.1039				29.4134	31.9902
																							32.5877	33.6475				30.5769				30.7472	31.3184
																							32.351	33.1555				31.8972				30.0166	31.6826
																							32.9085	33.6337				31.9732				29.1266	30.2012
																							31.7557	33.114				31.3491				29.81	31.3985
																							31.867	33.3582				31.3557				30.3245	31.0855
																							32.3794	33.5926				30.9759				29.6964	30.1649
																							31.6636	32.355				31.9682				31.5153	32.2378
																							31.9092	33.8681				31.0916				29.923	30.8295
																							32.6969	32.7526				31.4669				30.3168	30.6384
																							31.9058	32.9014				32.5084				29.833	30.8809
																							32.8986	33.7575				30.9801				30.8974	32.0673
																							32.2776	33.3681				32.2351				30.9776	31.383
																							32.1037	32.9869				31.1256				29.7662	31.576
																							32.2097	32.8886				31.4731				29.7346	31.4748
																							31.9389	33.5526				31.8254				30.1284	32.2388
																							32.2291	33.2213				31.9088				31.449	31.7072
																							32.7852	32.6613				30.9999				29.8891	31.742
																							32.2656	33.1283				31.9763				29.8369	31.5836
																							32.1765	33.2726				31.2159				29.5223	32.1868
																							33.1504	33.9805				31.2133				31.4934	31.9936
																							32.2654	32.536				31.4467				30.2798	31.9728
																							32.0601	32.9957				31.4118				30.6132	32.7503
																							32.1489	33.5249				32.1378				29.6433	32.4725
																							32.0564	33.3171				31.0197				30.8472	32.3467
																							32.6041	33.1232				31.5134				31.5962	32.1244
																							32.0838	33.1281				31.9696				30.8168	32.7051
																							32.6839	33.4392				30.7492				30.1543	31.4265
																							32.2614	32.7156				31.1205				29.4949	31.8621
																							32.8377	33.3783				31.9547				30.3923	31.1883
																							31.9413	33.2276				32.1721				29.3295	31.4934
																							33.0546	33.0548				31.6861				30.7476	31.4184
																							32.0432	33.2801				32.2646				32.1614	31.8714
																							31.5501	33.5402				31.3503				31.9475	31.3666
																							32.2359	33.634				31.393				32.4784	32.1898
																							30.8683	33.999				31.1181				31.9724	31.8
																							31.7668	34.1621				31.425				31.4141	32.4481
																							32.3776	33.4279				31.1095				31.0328	31.849
																							32.9423	33.3998				31.3019				31.5781	32.2512
																							33.0168	33.3834				31.2754				30.8598	31.8881
																							32.1573	32.341				31.1344				31.8348	31.85
																							31.4349	32.4101				31.1506				32.0813	32.9492
																							32.4605	32.4133				31.5321				30.7365	31.3072
																							33.3064	32.5696				31.7414				30.9081	31.3548
																							31.8207	32.2519				31.6453				31.5533	31.6942
																							32.849	33.0069				31.6789				31.7297	31.4196
																							31.6385	32.6423				31.2446				31.7113	32.168
																							32.9923	33.2076				30.9462				32.5425	31.2147
																							32.3851	33.4726				30.793				31.3487	31.1663
																								33.0406				31.5785				32.1785	31.9713
																								33.7835				31.2892				32.5395	31.6683
																								33.1241				31.0167				31.8581	32.4678
																								32.9143				31.1896				31.3619	30.5716
																								32.8853				31.0234				32.2687	32.1639
																								33.2451				30.8514				31.3439	30.6962
																								32.6682				31.9498				31.6337	31.9711
																								33.0637				31.0576				31.4502	32.3631
																								32.4642				30.2434				30.9689	32.1541
																								32.4492				31.5073				31.0007	31.2931
																								33.7613				31.6071				31.8434	31.0286
																								32.9661				31.3367				31.1276	31.8424
																								32.9056				31.8772				31.4309	31.1404
																								33.6365				31.4269				31.6895	31.2531
																								32.7598				31.2094				31.2474	31.0373
																								33.1668				30.5178				31.893	30.937
																								33.4131				30.5286				31.7147	31.8174
																								33.7782				31.7269				31.1702	31.0125
																								33.2819				30.9891				31.582	32.0234
																								33.081				32.1174				31.1635	31.4744
																								33.0748				31.2799				31.9753	32.3747
																								33.1363				31.0861				30.8947	31.3563
																								31.9444				31.1776				31.0359	31.7597
																								34.1387				31.0342				32.3003	31.3656
																								33.3269				31.04				31.3769	31.115
																								32.8963				31.8081				31.2825	30.8812
																								33.0081				31.6963				30.8668	30.9238
																								32.8418				31.0311				31.0216	30.5905
																								33.1148				30.9256				31.3887	31.1579
																								33.9183				30.6799				31.7001	31.3119
																								33.5212				31.7411				31.5235	31.2662
																								32.8611				32.0339				31.0517	31.4196
																								33.3374				30.9243				30.8233	31.9077
																								33.2896				30.9195				31.3147	31.1336
																								32.5211				30.8707				31.0497	32.0924
																								33.5018				31.4427				31.2743	31.3694
																								33.1036				30.8717				31.2122	31.8138
																								32.7933				31.7843				30.6402	32.0447
																								33.3862				31.3326				31.268	31.5026
																								33.9454				30.6313				31.1146	31.0761
																								32.6738				30.7178				31.3595	31.2241
																								33.4455				31.0758				31.8545	30.7462
																								33.3108				31.7581				30.7865	30.5311
																								33.0583				32.1771				31.1738	30.8499
																								34.2205				30.5438				31.5708	31.8075
																								33.6491				31.3011				31.1436	30.908
																								32.6291				30.7838				30.9416	31.9039
																								32.8036				31.6762				31.1339	30.69
																								33.5385				30.9046				30.706	31.5799
																								33.7118				31.6067				30.9412	32.2899
																								34.1				30.9716				31.2291	30.9612
																								34.2743				31.1322				31.2049	31.7352
																								33.7058				30.9959				31.4314	31.9407
																								33.33				30.492				31.1884	31.6925
																								33.7496				30.9732				31.3125	30.7551
																								33.382				31.0011				31.2993	30.7526
																								33.4379				30.6058				31.2472	30.933
																								33.7962				31.4218				31.3979	31.4474
																								33.9355				30.8008				31.2241	31.0461
																								33.8305				30.5275				31.3882	31.2206
																								33.0213				30.8255				31.0589	31.7454
																								32.8905				31.1647				30.9016	32.3451
																								33.7899				31.6022				31.0395	30.3668
																								33.5517				32.1664				31.0649	30.5162
																								33.8746				31.2378				31.9269	31.5912
																								33.5233				31.0475				31.5078	31.0519
																								33.5008				31.1654				30.781	31.0617
																								33.2475				30.6585				31.039	30.6717
																								33.7841				30.6099				31.3801	31.0139
																								33.8603				30.5511				31.1912	30.4561
																								33.714				31.1606				30.7553	31.233
																								33.7132				31.3128				31.794	31.1526
																								33.9239				31.3366				30.8705	30.6264
																								34.7826				30.6379				30.3681	31.9097
																								34.1897				30.9336				31.459	30.4306
																								33.7766				31.1856				30.5577	30.7251
																								33.9498				30.9885				31.0359	31.2718
																								33.5555				30.144				30.9015	30.4546
																								34.6804				30.9277				31.0763	30.8399
																								34.4593				31.547				30.3642	31.5178
																												31.1419				31.6342	32.3106
																												30.4824				31.1387	31.442
																												31.3567				30.7227	30.557
																												31.8778				30.7801	30.556
																												31.3612				30.9073	30.8339
																												31.6129				30.3655	31.0359
																												30.9996				31.5338	31.379
																												31.6945				30.3915	31.411
																												30.7746				31.1777	31.4307
																												30.9305				30.9926	31.3594
																												30.8353				31.2231	31.3834
																												31.8418				31.0733	31.0408
																												31.1061				31.2882	30.7676
																												31.6726				32.1963	31.6297
																												30.9576				31.2431	31.4142
																												31.7687				31.5204	30.3116
																												30.856				30.8516	30.9939
																												31.8867				31.3529	30.2242
																												31.5068				30.9795	31.3876
																												31.2457				30.7544	30.9436
																												31.6616				31.6624	31.2315
																												31.4389				31.2682	31.0444
																												31.6947				31.3401	31.4585
																												32.5921				31.2372	31.4134
																												32.1795				31.3738	31.8713
																												31.9467				31.6576	31.4048
																												30.8856				31.7437	31.0241
																												31.6843				31.5485	31.1251
																												30.9306				31.5779	31.5513
																												31.4372				31.7036	31.7068
																												31.7549				31.1189	31.0579
																												31.2731				31.2282	30.4644
																												31.1396				31.3072	30.7089
																												31.6987				30.4428	31.0132
																												31.509				31.2463	30.4236
																												31.4613				31.1039	30.7672
																												32.0071				31.061	31.0734
																												31.0371				31.0994	31.147
																												31.9008				31.3439	30.9445
																												31.6104				31.1651	31.177
																												31.7704				31.4768	31.006
																												31.928				31.4707	30.7642
																												32.1225				31.3631	31.6232
																												32.4681				30.9605	31.0357
																												31.3276				30.9497	32.0699
																												30.7456				31.1181	32.6495
																												31.0717				32.1363	31.1916
																												30.9552				31.0848	30.042
																												32.0875				30.9952	32.0397
																												31.9338				31.4927	30.3173
																												31.5922				31.5564	31.9627
																												31.5724				30.5398	31.6433
																												31.5581				30.905	31.1561
																												31.6987				30.9858	30.8603
																												32.1073				31.7336	30.967
																												31.5597				31.0978	31.5389
																												31.2887				30.8709	30.3858
																												32.2549				30.91	30.4454
																												31.4421				31.3262	32.2871
																												31.6064				30.9251	30.823
																												32.1394				31.069	30.8199
																												31.715				32.0043	32.1586
																												31.4829				30.5018	31.9972
																												32.3547				30.5288	31.0109
																												31.376				31.2963	31.1468
																												31.5668				31.8272	31.6997
																												31.6497				31.7022	31.4718
																												32.7894				30.637	31.4039
																												30.979				31.2682	31.0793
																												32.1093				31.1242	30.8076
																												32.5946				30.8052	31.3515
																												32.0551				31.1888	30.3474
																												31.7073				31.5505	31.4146
																												31.4051				31.3478	32.0842
																												31.5569				31.1316	32.1746
																												31.092				31.1852	31.1487
																												31.8123				30.6083	31.4379
																												31.7375				30.3639	31.2051
																												32.5714				31.2767	31.3767
																												31.1159				31.2472	31.1951
																												31.436				32.2205	30.7167
																												31.8263				30.8246	31.2346
																												31.3163				31.8526	31.9612
																																31.7549	30.8868
																																30.54	31.831
																																30.7917	30.1216
																																30.9437	31.0019
																																32.2801	31.2352
																																30.9069	32.1347
																																30.9369	32.0713
																																31.2279	31.3016
																																31.0178	30.5947
																																30.6344	31.0261
																																31.028	31.9601
																																31.7145	31.5019
																																31.2339	31.4513
																																31.2916	31.5746
																																30.8616	31.0653
																																31.4286	30.726
																																31.2127	30.886
																																31.9838	31.4995
																																31.2706	30.5675
																																31.3673	31.3455
																																31.0661	31.577
																																30.9567	32.1719
																																30.7497	31.0175
																																31.6584	30.8397
																																31.4069	32.2489
																																31.3575	31.7598
																																31.6537	31.3286
																																31.6296	30.8494
																																31.1928	31.4997
																																31.4298	30.5909
																																31.9969	31.0829
																																31.1509	31.2751
																																31.3261	31.6452
																																31.2296	31.3369
																																31.7215	32.0641
																																31.7537	31.7235
																																31.1078	32.3082
																																31.8379	32.0102
																																30.9278	31.108
																																31.852	31.1505
																																31.1949	31.4889
																																32.1247	31.4477
																																31.1997	31.0557
																																31.598	30.7096
																																31.3266	30.7488
																																31.8131	31.0976
																																31.3803	31.019
																																31.507	32.0277
																																32.287	32.0414
																																31.8345	31.9407
																																31.9535	31.7234
																																30.8662	32.6544
																																31.849	32.1202
																																31.6423	30.8426
																																31.0661	31.8148
																																32.9501	30.5537
																																32.3688	31.8066
																																31.5637	31.8175
																																31.6143	30.9027
																																31.7425	31.6868
																																31.8234	30.6036
																																32.0084	31.3589
																																31.9625	31.6911
																																31.537	31.9207
																																32.4228	31.0785
																																31.6131	32.0208
																																31.5114	32.6506
																																32.2216	31.3654
																																31.9015	31.6234
																																31.6435	31.9384
																																31.997	31.5613
																																30.8772	31.0538
																																31.3371	31.4223
																																32.2642	31.3951
																																32.8286	31.5836
																																32.4504
																																31.7638
																																31.3294
																																31.8113
																																32.2902
																																33.3351
																																30.8954
																																32.4745
																																31.9357
																																30.7883
																																32.5609
																																32.5827
																																31.5781
																																32.939
																																31.6153
																																31.4265
																																32.6708
																																31.4201
																																32.3115
																																32.1239
																																30.5415
																																30.6515
																																30.9556
																																30.3803
																																31.2289
																																30.3991
																																31.3742
																																32.4151
																																30.8223
																																31.2966
																																31.0441
																																31.0099
																																31.2499
																																31.2118
																																31.5843
																																30.6369
																																31.1252
																																30.614
																																31.3427
																																30.7878
																																31.0313
																																31.1248
																																30.6561
																																31.1925
																																30.6663
																																31.6222
																																30.9726
																																31.2806
																																30.4466
																																30.2685
																																30.4634
																																30.6562
																																30.9489
																																30.9159
																																30.6997
																																31.0598
																																31.1647
																																30.9114
																																30.3434
																																30.9271
																																30.4056
																																30.8866
																																30.9426
																																30.4337
																																30.9918
																																31.2482
																																30.9373
																																30.2694
																																29.7393
																																31.0908
																																31.2125
																																31.0624
																																29.9692
																																30.5085
																																30.561
																																30.3429
																																31.2983
																																30.2969
																																30.0876
																																30.6413
																																30.6379
																																30.8485
																																30.9428
																																31.4959
																																31.3317
																																31.0832
																																29.8953
																																30.7528
																																30.7489
																																30.913
																																30.9521
																																29.9353
																																29.3507
																																30.6216
																																31.0934
																																31.01
																																30.8619
																																31.1468
																																30.444
																																30.4923
																																31.3946
																																31.2467
																																30.5145
																																31.2802
																																31.1046
																																29.6626
																																30.4844
																																30.9715
																																30.7666
																																30.751
																																31.2515
																																30.1587
																																29.8722
																																31.9591
																																30.7136
																																30.5164
																																30.572
																																30.6794
																																31.477
																																31.1025
																																30.421
																																30.4239
																																30.2935
																																30.3556
																																30.0342
																																31.0137
																																30.6433
																																31.3639
																																30.5195
																																30.8626
																																30.066
																																31.2691
																																30.1626
																																31.989
																																30.0872
																																30.09
																																30.8023
																																30.6406
																																30.2528
																																30.9664
																																30.5366
																																30.4963
																																30.1341
																																29.8696
																																30.1843
																																30.7308
																																31.2771
																																30.8241
																																29.8335
																																30.6185
																																30.2506
																																30.8601
																																31.0413
																																30.1466
																																30.1309
																																30.2442
																																30.4228
																																30.0745
																																30.63
																																30.7817
																																30.7285
																																29.833
																																30.827
																																30.8624
																																30.5611
																																31.0745
																																30.2692
																																29.5389
																																30.955
																																30.8358
																																30.8703
																																30.4024
																																30.8589
																																30.8054
																																30.6899
																																30.3256
																																30.0842
																																30.8877
																																30.4863
																																29.8468
																																31.1464
																																30.9712
																																30.1244
																																30.5216
																																30.019
																																30.8592
																																30.1016
																																30.4114
																																30.6985
																																31.2029
																																31.0895
																																30.8455
																																30.2043
																																30.6125
																																31.1283
																																30.342
																																31.9236
																																30.9348
																																30.3572
																																31.0221
																																30.6009
																																30.6562
																																30.4901
																																30.8899
																																30.923
																																30.6461
																																30.4861
																																30.5177
																																31.165
																																30.5699
																																30.6934
																																31.2987
																																31.3044
																																30.0565
																																30.9282
																																31.2935
																																30.4549
																																31.3661
																																30.319
																																31.888
																																30.8277
																																30.9959
																																31.303
																																31.1713
																																30.3802
																																29.944
																																31.1385
																																30.6539
																																31.1124
																																31.1273
																																32.0314
																																31.1712
																																29.9828
																																30.9969
																																31.1166
																																31.7025
																																30.0685
																																30.8153
																																32.4547
																																31.0495
																																32.0801
																																31.1459
																																30.5633
																																30.5578
																																31.8819
																																31.4667
																																31.1822
																																31.0088
																																29.9179
																																31.4549
																																32.6738
																																30.934
																																31.6147
																																30.939
																																30.9894
																																30.8711
																																30.9591
																																31.9318
																																31.5878
																																30.7248
																																31.591
																																32.0306
																																31.2522
																																30.8311
																																31.2506
																																30.5825
																																32.3365
																																31.3067
																																30.6398
																																31.1562
																																31.5904
																																31.7349
																																31.4039
																																30.3894
																																31.7716
																																31.8955
																																31.1193
																																31.6212
																																32.6205
																																30.942
																																31.5114
																																31.4279
																																31.4208
																																30.597
																																31.6322
																																31.4925
																																30.8925
																																31.2033
																																31.8296
																																31.2692
																																30.5085
																																31.6504
																																31.5635
																																30.927
																																31.1432
																																31.3152
																																31.5866
																																31.8743
																																30.963
																																31.3789
																																32.4064
																																31.3604
																																30.9468

## Sheet: Figure 5
	Diastolic diameter (μm): 4 day heterozygotes					Diastolic diameter (μm): 4 day homozygotes					Systolic diameter (μm): 4 day heterozygotes					Systolic diameter (μm): 4 day homozygotes					Fractional shortening: 4 day heterozygotes					Fractional shortening: 4 day homozygotes					Diastolic interval (sec): 4 day heterozygotes					Diastolic interval (sec): 4 day homozygotes					Systolic interval (sec): 4 day heterozygotes					Systolic interval (sec): 4 day homozygotes
	PwMhc2	R369H-L1	R369H-L2			PwMhc2	R369H-L1	R369H-L2			PwMhc2	R369H-L1	R369H-L2			PwMhc2	R369H-L1	R369H-L2			PwMhc2	R369H-L1	R369H-L2			PwMhc2	R369H-L1	R369H-L2			PwMhc2	R369H-L1	R369H-L2			PwMhc2	R369H-L1	R369H-L2			PwMhc2	R369H-L1	R369H-L2			PwMhc2	R369H-L1	R369H-L2
	70.6187	82.0595	81.5725			50.8915	52.8395	62.0925			50.4069	58.1965	58.6845			30.194	32.629	39.2035			0.286211	0.335312	0.280585			0.406699	0.382488	0.368627			0.404891	0.549054	0.557121			0.18275	0.166744	0.528158			0.234468	0.245395	0.206176			0.19038	0.180176	0.259189
	71.8341	79.3817	90.8261			69.6418	76.2155	82.79			41.1544	38.473	64.771			45.5358	54.3005	49.4317			0.427092	0.346617	0.286868			0.346143	0.28754	0.402927			0.611774	0.211014	0.407778			0.135795	0.186452	0.703548			0.284355	0.223015	0.243043			0.200618	0.133883	0.223281
	47.726	77.6765	76.459			65.258	69.8845	75.972			28.7349	55.2745	44.5605			47.239	39.934	49.674			0.397919	0.250784	0.417197			0.276119	0.428571	0.346154			0.416136	0.534167	0.732167			0.32402	0.373068	0.292232			0.262093	0.265946	0.236774			0.248558	0.205333	0.239911
	78.407	61.6065	75.972			76.2155	58.1965	68.18			48.2142	53.3265	48.7			45.778	35.064	48.9435			0.385078	0.375504	0.358974			0.399361	0.39749	0.282143			0.298545	0.502297	0.636364			0.53125	0.1888	0.770893			0.249352	0.303784	0.233824			0.271842	0.1834	0.245862
	63.5554	81.816	65.5015			49.674	84.251	65.5015			41.6414	53.083	38.96			26.298	58.6845	40.908			0.344802	0.324405	0.405204			0.470588	0.303456	0.375465			0.09221	0.360978	0.361042			0.312157	0.427619	0.2175			0.123849	0.249468	0.260625			0.2761	0.283293	0.209403
	84.2517	77.9207	79.1375			63.5535	86.686	54.7875			61.1195	48.9435	51.3785			43.83	59.1705	31.655			0.274561	0.315632	0.350769			0.310345	0.317416	0.422222			0.722419	0.291563	0.396279			0.543649	0.479103	0.509512			0.227742	0.299286	0.297209			0.261351	0.271154	0.22125
	81.3297	74.2675	74.998			73.2951	74.024	60.388			55.7626	52.8395	43.101			46.265	56.7366	38.7165			0.314364	0.285246	0.425305			0.368785	0.233538	0.358871			0.812	0.775893	0.310536			0.217424	0.48087	0.182465			0.272115	0.260862	0.222			0.233258	0.173111	0.234085
	78.8947	74.7545	74.0272			79.868	52.8395	60.1445			50.6491	54.3005	45.5358			50.8915	38.473	41.395			0.358017	0.345277	0.384877			0.362805	0.271889	0.311741			0.132476	0.059895	0.234118			0.380104	0.165398	0.404479			0.150327	0.254255	0.206343			0.249468	0.170455	0.208229
	80.842	76.946	73.7813			79.6245	84.251	67.206			51.3785	51.3785	54.0592			42.6125	61.363	45.5345			0.364458	0.313291	0.267305			0.464832	0.271664	0.322464			0.218203	0.369111	0.277581			0.468721	0.541184	0.230435			0.247222	0.293444	0.203607			0.209091	0.238026	0.195071
	74.2675	83.5205	74.7545			70.615	72.8073	65.0145			52.3525	60.388	49.9199			42.369	50.161	43.83			0.295082	0.349854	0.332216			0.4	0.311044	0.325843			0.202154	0.113214	0.195			0.202073	0.499487	0.400104			0.255231	0.224176	0.227571			0.162284	0.267368	0.221146
	74.5142	77.433	70.3715			56.492	75.7285	65.0145			54.7919	46.9955	47.4837			34.3335	59.1705	37.986			0.264678	0.336478	0.325242			0.392241	0.21865	0.41573			0.431333	0.33783	0.345283			0.469881	0.9202	0.159103			0.235795	0.213796	0.215			0.229302	0.178846	0.222436
	70.128	82.303	87.173			62.5805	85.4713	70.8585			49.674	51.622	52.8395			37.9877	60.8788	39.6905			0.291667	0.266272	0.393855			0.392979	0.287728	0.439863			0.472159	0.3836	0.176053			0.303158	0.8168	0.2			0.178556	0.2118	0.219067			0.220268	0.237308	0.190987
	69.641	67.4495	75.485			59.1705	82.5472	82.3037			49.674	56.492	52.5983			33.3595	60.876	53.3276			0.286713	0.303249	0.303196			0.436214	0.262532	0.352063			0.214679	0.168187	0.360532			0.48	0.664839	0.110165			0.172468	0.160549	0.280109			0.223929	0.252097	0.218278
	76.459	67.4495	76.459			65.745	81.5725	67.4495			48.9435	64.5285	56.9801			41.882	60.1445	45.291			0.359873	0.234657	0.254763			0.362963	0.262687	0.32852			0.262692	0.537821	0.423261			0.138698	0.225328	0.051639			0.193231	0.22025	0.221042			0.174737	0.150484	0.200381
	60.875	80.5985	71.3455			71.102	87.4172	89.608			43.0995	51.8666	42.369			52.8395	66.719	66.232			0.292	0.299094	0.406143			0.256849	0.236775	0.26087			0.402766	0.085427	0.096214			0.157097	0.8446	0.063947			0.224574	0.17056	0.19348			0.161809	0.324615	0.250585
	72.076	83.0342	75.485			57.2225	64.771	74.024			48.4565	43.0995	52.5971			39.2035	44.0735	49.674			0.327703	0.222869	0.303211			0.314894	0.319549	0.328947			0.135222	0.231985	0.125722			0.348455	0.349063	0.122688			0.195843	0.197971	0.182188			0.186161	0.26051	0.199247
	77.1903	71.8325	65.258			52.3525	58.927	83.0342			51.3796	51.3796	43.5865			37.2555	46.9955	54.0582			0.334377	0.277951	0.33209			0.288372	0.202479	0.348965			0.3162	0.076853	0.353469			0.207763	0.127872	0.08937			0.2112	0.181609	0.247449			0.182763	0.188368	0.161345
	82.5465	60.388	53.3276			74.2675	85.4685	66.719			59.6575	62.3379	30.9321			52.3525	55.518	52.3538			0.277286	0.28629	0.419961			0.295082	0.350427	0.215309			0.685938	0.369216	0.243359			0.117661	0.104804	0.067744			0.216667	0.204135	0.225873			0.123577	0.190693	0.086148
	62.0925	70.128	72.8073			66.9625	72.563	63.797			37.2555	46.5085	53.8135			41.882	51.622	46.0215			0.4	0.267345	0.260878			0.374545	0.288591	0.278626			0.130938	0.162532	0.179257			0.20716	0.863	0.056862			0.241125	0.214557	0.224122			0.160988	0.288333	0.149028
	74.024	86.4454	69.154			74.998	67.9365	61.362			55.031	43.0995	43.83			52.8395	48.4575	43.5865			0.256579	0.278875	0.366197			0.295455	0.286723	0.289683			0.225859	0.360521	0.153239			0.148556	0.181377	0.05981			0.240547	0.250521	0.186307			0.156793	0.226071	0.130096
	82.0946	69.154	82.79			68.9105	83.277	73.537			53.6218	37.499	65.745			46.265	60.6315	56.2485			0.346829	0.327465	0.205882			0.328622	0.27193	0.235099			0.314659	0.449271	0.14587			0.642031	0.21623	0.10491			0.215111	0.172872	0.179457			0.293065	0.232984	0.166182
	78.1635	68.9105	62.823			69.154	80.5985	89.8515			52.3525	45.5345	44.0735			55.031	50.161	62.0925			0.330218	0.374558	0.29845			0.204225	0.377644	0.308943			0.462439	0.095856	0.302458			0.656618	0.256154	0.10838			0.248902	0.170442	0.199746			0.201143	0.196742	0.166514
	68.667	62.336	70.3723			69.8889	87.66	76.7025			46.5085	52.8395	46.5085			45.5371	61.6055	53.083			0.322695	0.398438	0.339108			0.348435	0.297222	0.307937			0.457619	0.250391	0.215625			0.731607	0.291017	0.10205			0.236364	0.211692	0.199375			0.308448	0.216207	0.19685
	70.6159	65.258	73.537			79.6245	74.2675	83.0335			49.9188	58.44	42.3704			62.0925	57.466	63.0665			0.293094	0.302239	0.423821			0.220183	0.22623	0.240469			0.082632	0.115479	0.339904			0.787241	0.226985	0.2195			0.178202	0.200526	0.219811			0.216167	0.211912	0.206571
	72.0768	77.433	70.3723			85.712	83.5212	67.206			45.0475	38.473	45.7792			59.1705	57.953	47.239			0.375007	0.31761	0.349471			0.309659	0.306128	0.297101			0.278852	0.154891	0.194296			0.495	0.102476	0.15586			0.209344	0.172198	0.220556			0.227368	0.180952	0.160479
	80.1123	79.381	63.31			92.2871	75.2488	82.79			50.4045	46.5085	42.369			71.8325	59.4233	62.5795			0.370827	0.263804	0.330769			0.221641	0.210309	0.244118			0.181197	0.273729	0.30037			0.261901	0.274815	0.27339			0.241	0.22225	0.249091			0.155486	0.273333	0.233621
	81.5725	61.1185	67.9365			58.6835	77.9207	78.6505			55.7615	42.856	37.7425			36.2815	53.57	54.7875			0.316418	0.370518	0.444444			0.381743	0.312507	0.303406			0.56	0.163929	0.159583			0.603235	0.154611	0.156513			0.244028	0.190893	0.192765			0.248429	0.173242	0.237
	79.381	66.719	81.0855			77.6773	83.277	64.771			47.9695	44.0735	69.1548			54.057	62.823	52.596			0.395706	0.30292	0.147137			0.304082	0.245614	0.18797			0.515625	0.103714	0.255068			0.212174	0.297917	0.773704			0.271364	0.180857	0.155139			0.21971	0.191721	0.237143
	81.8167	74.024	73.0508			76.7025	68.9105	72.076			60.1455	34.8239	44.0749			52.596	48.4565	50.161			0.264875	0.421053	0.396655			0.314286	0.29682	0.304054			0.405213	0.250763	0.187867			0.611528	0.11287	0.105465			0.222553	0.218	0.207171			0.207568	0.147193	0.240852
	74.7545	73.7805	72.076			78.407	82.0595	75.972			36.525	47.726	52.109			55.7615	57.7107	56.2485			0.511401	0.40264	0.277027			0.28882	0.296721	0.259615			0.137967	0.201986	0.24947			0.687586	0.434783	0.305			0.189066	0.219507	0.204924			0.267167	0.197766	0.190917
	80.5985	69.8845				88.3905	72.8065				51.135	60.6315				73.2935	44.3183				0.365559	0.501693				0.170799	0.391286				0.110484	0.485795				0.227403	0.162368				0.207926	0.194884				0.161447	0.229211
	84.9815	78.6505				89.3645	72.0768				52.3525					71.589	48.9435				0.383954	0.393189				0.19891	0.320954				0.111649					0.3422	0.161558				0.204632					0.23402	0.223141
	81.5732	79.6245					70.8798				49.4317						38.7575				0.394021	0.238532					0.453194				0.159699										0.200854
	78.1635						56.005				48.213						36.5266				0.383178						0.347797				0.148684										0.247667				Mean	0.2145	0.2149	0.2034
	69.641						54.0592				46.5085						35.8028				0.332168						0.337711				0.173372										0.171207				S.E.M.	0.00794	0.008071	0.007157
																																													p value compared to PwMhc2:		0.9631	0.2705
Mean	74.73	74.04	73.37		Mean	70.45	74.2	71.69		Mean	49.29	50.11	48.89		Mean	47.76	51.86	49.19		Mean	0.3407	0.3221	0.3363		Mean	0.3283	0.3032	0.3155		Mean	0.3225	0.2912	0.2972		Mean	0.3792	0.3531	0.2508		Mean	0.2201	0.2193	0.2187
S.E.M.	1.315	1.262	1.359		S.E.M.	1.965	1.788	1.683		S.E.M.	1.126	1.372	1.544		S.E.M.	2.039	1.591	1.517		S.E.M.	0.009299	0.01053	0.01288		S.E.M.	0.01346	0.01024	0.01126		S.E.M.	0.03309	0.03157	0.02706		S.E.M.	0.03549	0.04272	0.03879		S.E.M.	0.00607	0.006946	0.00543
p value compared to PwMhc2:		0.7537	0.5481		p value compared to PwMhc2:		0.0914	0.588		p value compared to PwMhc2:		0.7057	0.8531		p value compared to PwMhc2:		0.0585	0.5252		p value compared to PwMhc2:		0.2343	0.7811		p value compared to PwMhc2:		0.1116	0.431		p value compared to PwMhc2:		0.5224	0.6077		p value compared to PwMhc2:		0.5986	0.0117		p value compared to PwMhc2:		0.9342	0.8802
[truncated: 4 more columns]

## Sheet: Figure 6
Cardiac thickness, dorsal (μm): 4 day homozygotes						Cardiac thickness, ventral (μm): 4 day homozygotes
	PwMhc2	R369H-L1	R369H-L2				PwMhc2	R369H-L1	R369H-L2
Fly 1	2.5663	2.7796	2.4088			Fly 1	2.2227	2.1937	2.3571
Fly 2	2.1126	2.6823	1.9441			Fly 2	2.0183	2.2852	1.9302
Fly 3	2.6654	2.0911	2.1231			Fly 3	2.3485	2.1425	2.1027
Mean	2.448	2.518	2.159			Mean	2.197	2.207	2.13
SD	0.2947	0.3726	0.2344			SD	0.1667	0.07229	0.2148
p value compared to PwMhc2		0.8123	0.2539			p value compared to PwMhc2		0.9241	0.6936
